# Supplementary material for: Comparison of MiSeq, MinION, and hybrid genome sequencing for analysis of Campylobacter jejuni
Source: Sci Rep. 2021 Mar 11;11:5676. doi: 10.1038/s41598-021-84956-6 (PMC7952698; doi:10.1038/s41598-021-84956-6)
Supplement: Supplementary file 3 — Supplementary Information 3. [file 41598_2021_84956_MOESM3_ESM.xlsx]

## Sheet: Suppl. Table 2A - RM1221
Supplemental Table 2A. C. jejuni RM1221 Prokka Annotations
Reference Genome				Unicycler Assembly
CDS Start	CDS End	Length	Feature Annotations	CDS Start	CDS End	Length	Feature Annotations	CDS Equal?
1	1323	1323	ID=MGMFFAFE_00001;Parent=MGMFFAFE_00001_gene;Name=dnaA;db_xref=COG:COG0593;gene=dnaA;inference=ab initio prediction:Prodigal:2.6,similar to AA sequence:UniProtKB:O26057;locus_tag=MGMFFAFE_00001;product=Chromosomal replication initiator protein DnaA	1	1323	1323	ID=NHHJEJCF_00001;Parent=NHHJEJCF_00001_gene;Name=dnaA;db_xref=COG:COG0593;gene=dnaA;inference=ab initio prediction:Prodigal:2.6,similar to AA sequence:UniProtKB:O26057;locus_tag=NHHJEJCF_00001;product=Chromosomal replication initiator protein DnaA	Yes
1483	2550	1068	ID=MGMFFAFE_00002;Parent=MGMFFAFE_00002_gene;Name=dnaN;db_xref=COG:COG0592;gene=dnaN;inference=ab initio prediction:Prodigal:2.6,similar to AA sequence:UniProtKB:O25242;locus_tag=MGMFFAFE_00002;product=Beta sliding clamp	1483	2550	1068	ID=NHHJEJCF_00002;Parent=NHHJEJCF_00002_gene;Name=dnaN;db_xref=COG:COG0592;gene=dnaN;inference=ab initio prediction:Prodigal:2.6,similar to AA sequence:UniProtKB:O25242;locus_tag=NHHJEJCF_00002;product=Beta sliding clamp	Yes
2579	4888	2310	ID=MGMFFAFE_00003;Parent=MGMFFAFE_00003_gene;eC_number=5.99.1.3;Name=gyrB;db_xref=COG:COG0187;gene=gyrB;inference=ab initio prediction:Prodigal:2.6,similar to AA sequence:UniProtKB:P0A2I3;locus_tag=MGMFFAFE_00003;product=DNA gyrase subunit B	2579	4888	2310	ID=NHHJEJCF_00003;Parent=NHHJEJCF_00003_gene;eC_number=5.99.1.3;Name=gyrB;db_xref=COG:COG0187;gene=gyrB;inference=ab initio prediction:Prodigal:2.6,similar to AA sequence:UniProtKB:P0A2I3;locus_tag=NHHJEJCF_00003;product=DNA gyrase subunit B	Yes
4914	5255	342	ID=MGMFFAFE_00004;Parent=MGMFFAFE_00004_gene;inference=ab initio prediction:Prodigal:2.6;locus_tag=MGMFFAFE_00004;product=hypothetical protein	4914	5255	342	ID=NHHJEJCF_00004;Parent=NHHJEJCF_00004_gene;inference=ab initio prediction:Prodigal:2.6;locus_tag=NHHJEJCF_00004;product=hypothetical protein	Yes
5258	6496	1239	ID=MGMFFAFE_00005;Parent=MGMFFAFE_00005_gene;inference=ab initio prediction:Prodigal:2.6;locus_tag=MGMFFAFE_00005;product=hypothetical protein	5258	6496	1239	ID=NHHJEJCF_00005;Parent=NHHJEJCF_00005_gene;inference=ab initio prediction:Prodigal:2.6;locus_tag=NHHJEJCF_00005;product=hypothetical protein	Yes
6707	8008	1302	ID=MGMFFAFE_00006;Parent=MGMFFAFE_00006_gene;inference=ab initio prediction:Prodigal:2.6;locus_tag=MGMFFAFE_00006;product=hypothetical protein	6707	8008	1302	ID=NHHJEJCF_00006;Parent=NHHJEJCF_00006_gene;inference=ab initio prediction:Prodigal:2.6;locus_tag=NHHJEJCF_00006;product=hypothetical protein	Yes
8142	12632	4491	ID=MGMFFAFE_00007;Parent=MGMFFAFE_00007_gene;eC_number=1.4.7.1;Name=gltB_1;gene=gltB_1;inference=ab initio prediction:Prodigal:2.6,similar to AA sequence:UniProtKB:P55037;locus_tag=MGMFFAFE_00007;product=Ferredoxin-dependent glutamate synthase 1	8142	12632	4491	ID=NHHJEJCF_00007;Parent=NHHJEJCF_00007_gene;eC_number=1.4.7.1;Name=gltB_1;gene=gltB_1;inference=ab initio prediction:Prodigal:2.6,similar to AA sequence:UniProtKB:P55037;locus_tag=NHHJEJCF_00007;product=Ferredoxin-dependent glutamate synthase 1	Yes
12642	14087	1446	ID=MGMFFAFE_00008;Parent=MGMFFAFE_00008_gene;eC_number=1.4.1.13;Name=gltB_2;db_xref=COG:COG0493;gene=gltB_2;inference=ab initio prediction:Prodigal:2.6,similar to AA sequence:UniProtKB:O34399;locus_tag=MGMFFAFE_00008;product=Glutamate synthase [NADPH] small chain	12642	14087	1446	ID=NHHJEJCF_00008;Parent=NHHJEJCF_00008_gene;eC_number=1.4.1.13;Name=gltB_2;db_xref=COG:COG0493;gene=gltB_2;inference=ab initio prediction:Prodigal:2.6,similar to AA sequence:UniProtKB:O34399;locus_tag=NHHJEJCF_00008;product=Glutamate synthase [NADPH] small chain	Yes
14088	14663	576	ID=MGMFFAFE_00009;Parent=MGMFFAFE_00009_gene;eC_number=3.1.26.4;Name=rnhB;db_xref=COG:COG0164;gene=rnhB;inference=ab initio prediction:Prodigal:2.6,similar to AA sequence:UniProtKB:O31744;locus_tag=MGMFFAFE_00009;product=Ribonuclease HII	14088	14663	576	ID=NHHJEJCF_00009;Parent=NHHJEJCF_00009_gene;eC_number=3.1.26.4;Name=rnhB;db_xref=COG:COG0164;gene=rnhB;inference=ab initio prediction:Prodigal:2.6,similar to AA sequence:UniProtKB:O31744;locus_tag=NHHJEJCF_00009;product=Ribonuclease HII	Yes
14696	14935	240	ID=MGMFFAFE_00010;Parent=MGMFFAFE_00010_gene;eC_number=2.7.7.7;Name=polC_1;gene=polC_1;inference=ab initio prediction:Prodigal:2.6,protein motif:HAMAP:MF_00356;locus_tag=MGMFFAFE_00010;product=DNA polymerase III PolC-type	14696	14935	240	ID=NHHJEJCF_00010;Parent=NHHJEJCF_00010_gene;eC_number=2.7.7.7;Name=polC_1;gene=polC_1;inference=ab initio prediction:Prodigal:2.6,protein motif:HAMAP:MF_00356;locus_tag=NHHJEJCF_00010;product=DNA polymerase III PolC-type	Yes
15000	15647	648	ID=MGMFFAFE_00011;Parent=MGMFFAFE_00011_gene;eC_number=1.11.1.1;Name=rbr1;db_xref=COG:COG1592;gene=rbr1;inference=ab initio prediction:Prodigal:2.6,similar to AA sequence:UniProtKB:Q97FZ9;locus_tag=MGMFFAFE_00011;product=Rubrerythrin-1	15000	15647	648	ID=NHHJEJCF_00011;Parent=NHHJEJCF_00011_gene;eC_number=1.11.1.1;Name=rbr1;db_xref=COG:COG1592;gene=rbr1;inference=ab initio prediction:Prodigal:2.6,similar to AA sequence:UniProtKB:Q97FZ9;locus_tag=NHHJEJCF_00011;product=Rubrerythrin-1	Yes
15807	17483	1677	ID=MGMFFAFE_00012;Parent=MGMFFAFE_00012_gene;eC_number=4.2.1.9;Name=ilvD;db_xref=COG:COG0129;gene=ilvD;inference=ab initio prediction:Prodigal:2.6,similar to AA sequence:UniProtKB:P51785;locus_tag=MGMFFAFE_00012;product=Dihydroxy-acid dehydratase	15807	17483	1677	ID=NHHJEJCF_00012;Parent=NHHJEJCF_00012_gene;eC_number=4.2.1.9;Name=ilvD;db_xref=COG:COG0129;gene=ilvD;inference=ab initio prediction:Prodigal:2.6,similar to AA sequence:UniProtKB:P51785;locus_tag=NHHJEJCF_00012;product=Dihydroxy-acid dehydratase	Yes
17763	17891	129	ID=MGMFFAFE_00013;Parent=MGMFFAFE_00013_gene;Name=yagU;db_xref=COG:COG3477;gene=yagU;inference=ab initio prediction:Prodigal:2.6,similar to AA sequence:UniProtKB:P0AAA1;locus_tag=MGMFFAFE_00013;product=Inner membrane protein YagU	17763	17891	129	ID=NHHJEJCF_00013;Parent=NHHJEJCF_00013_gene;Name=yagU;db_xref=COG:COG3477;gene=yagU;inference=ab initio prediction:Prodigal:2.6,similar to AA sequence:UniProtKB:P0AAA1;locus_tag=NHHJEJCF_00013;product=Inner membrane protein YagU	Yes
17983	19209	1227	ID=MGMFFAFE_00014;Parent=MGMFFAFE_00014_gene;eC_number=3.1.3.89;Name=yfbR;gene=yfbR;inference=ab initio prediction:Prodigal:2.6,protein motif:HAMAP:MF_01100;locus_tag=MGMFFAFE_00014;product=5'-deoxynucleotidase YfbR	17983	19209	1227	ID=NHHJEJCF_00014;Parent=NHHJEJCF_00014_gene;eC_number=3.1.3.89;Name=yfbR;gene=yfbR;inference=ab initio prediction:Prodigal:2.6,protein motif:HAMAP:MF_01100;locus_tag=NHHJEJCF_00014;product=5'-deoxynucleotidase YfbR	Yes
19287	19961	675	ID=MGMFFAFE_00015;Parent=MGMFFAFE_00015_gene;eC_number=6.3.4.20;Name=queC;db_xref=COG:COG0603;gene=queC;inference=ab initio prediction:Prodigal:2.6,similar to AA sequence:UniProtKB:O31675;locus_tag=MGMFFAFE_00015;product=7-cyano-7-deazaguanine synthase	19287	19961	675	ID=NHHJEJCF_00015;Parent=NHHJEJCF_00015_gene;eC_number=6.3.4.20;Name=queC;db_xref=COG:COG0603;gene=queC;inference=ab initio prediction:Prodigal:2.6,similar to AA sequence:UniProtKB:O31675;locus_tag=NHHJEJCF_00015;product=7-cyano-7-deazaguanine synthase	Yes
19982	21508	1527	ID=MGMFFAFE_00016;Parent=MGMFFAFE_00016_gene;Name=bdbC;gene=bdbC;inference=ab initio prediction:Prodigal:2.6,protein motif:HAMAP:MF_00287;locus_tag=MGMFFAFE_00016;product=disulfide formation protein	19982	21508	1527	ID=NHHJEJCF_00016;Parent=NHHJEJCF_00016_gene;Name=bdbC;gene=bdbC;inference=ab initio prediction:Prodigal:2.6,protein motif:HAMAP:MF_00287;locus_tag=NHHJEJCF_00016;product=disulfide formation protein	Yes
21520	21687	168	ID=MGMFFAFE_00017;Parent=MGMFFAFE_00017_gene;inference=ab initio prediction:Prodigal:2.6;locus_tag=MGMFFAFE_00017;product=hypothetical protein	21520	21687	168	ID=NHHJEJCF_00017;Parent=NHHJEJCF_00017_gene;inference=ab initio prediction:Prodigal:2.6;locus_tag=NHHJEJCF_00017;product=hypothetical protein	Yes
21793	23574	1782	ID=MGMFFAFE_00018;Parent=MGMFFAFE_00018_gene;inference=ab initio prediction:Prodigal:2.6;locus_tag=MGMFFAFE_00018;product=hypothetical protein	21793	23574	1782	ID=NHHJEJCF_00018;Parent=NHHJEJCF_00018_gene;inference=ab initio prediction:Prodigal:2.6;locus_tag=NHHJEJCF_00018;product=hypothetical protein	Yes
23564	24478	915	ID=MGMFFAFE_00019;Parent=MGMFFAFE_00019_gene;eC_number=1.11.1.5;Name=ccp;db_xref=COG:COG1858;gene=ccp;inference=ab initio prediction:Prodigal:2.6,similar to AA sequence:UniProtKB:P55929;locus_tag=MGMFFAFE_00019;product=Cytochrome c551 peroxidase	23564	24478	915	ID=NHHJEJCF_00019;Parent=NHHJEJCF_00019_gene;eC_number=1.11.1.5;Name=ccp;db_xref=COG:COG1858;gene=ccp;inference=ab initio prediction:Prodigal:2.6,similar to AA sequence:UniProtKB:P55929;locus_tag=NHHJEJCF_00019;product=Cytochrome c551 peroxidase	Yes
24542	25420	879	ID=MGMFFAFE_00020;Parent=MGMFFAFE_00020_gene;Name=yisK;db_xref=COG:COG0179;gene=yisK;inference=ab initio prediction:Prodigal:2.6,similar to AA sequence:UniProtKB:O06724;locus_tag=MGMFFAFE_00020;product=putative protein YisK	24542	25420	879	ID=NHHJEJCF_00020;Parent=NHHJEJCF_00020_gene;Name=yisK;db_xref=COG:COG0179;gene=yisK;inference=ab initio prediction:Prodigal:2.6,similar to AA sequence:UniProtKB:O06724;locus_tag=NHHJEJCF_00020;product=putative protein YisK	Yes
25533	26435	903	ID=MGMFFAFE_00021;Parent=MGMFFAFE_00021_gene;eC_number=5.4.99.-;db_xref=COG:COG0564;inference=ab initio prediction:Prodigal:2.6,similar to AA sequence:UniProtKB:O25114;locus_tag=MGMFFAFE_00021;product=putative RNA pseudouridine synthase	25533	26435	903	ID=NHHJEJCF_00021;Parent=NHHJEJCF_00021_gene;eC_number=5.4.99.-;db_xref=COG:COG0564;inference=ab initio prediction:Prodigal:2.6,similar to AA sequence:UniProtKB:O25114;locus_tag=NHHJEJCF_00021;product=putative RNA pseudouridine synthase	Yes
26513	27841	1329	ID=MGMFFAFE_00022;Parent=MGMFFAFE_00022_gene;eC_number=4.3.2.2;Name=purB;db_xref=COG:COG0015;gene=purB;inference=ab initio prediction:Prodigal:2.6,similar to AA sequence:UniProtKB:P12047;locus_tag=MGMFFAFE_00022;product=Adenylosuccinate lyase	26513	27841	1329	ID=NHHJEJCF_00022;Parent=NHHJEJCF_00022_gene;eC_number=4.3.2.2;Name=purB;db_xref=COG:COG0015;gene=purB;inference=ab initio prediction:Prodigal:2.6,similar to AA sequence:UniProtKB:P12047;locus_tag=NHHJEJCF_00022;product=Adenylosuccinate lyase	Yes
27857	30226	2370	ID=MGMFFAFE_00023;Parent=MGMFFAFE_00023_gene;eC_number=1.17.4.1;Name=nrdA;db_xref=COG:COG0209;gene=nrdA;inference=ab initio prediction:Prodigal:2.6,similar to AA sequence:UniProtKB:P00452;locus_tag=MGMFFAFE_00023;product=Ribonucleoside-diphosphate reductase 1 subunit alpha	27857	30226	2370	ID=NHHJEJCF_00023;Parent=NHHJEJCF_00023_gene;eC_number=1.17.4.1;Name=nrdA;db_xref=COG:COG0209;gene=nrdA;inference=ab initio prediction:Prodigal:2.6,similar to AA sequence:UniProtKB:P00452;locus_tag=NHHJEJCF_00023;product=Ribonucleoside-diphosphate reductase 1 subunit alpha	Yes
30265	31650	1386	ID=MGMFFAFE_00024;Parent=MGMFFAFE_00024_gene;Name=tcyP;db_xref=COG:COG1823;gene=tcyP;inference=ab initio prediction:Prodigal:2.6,similar to AA sequence:UniProtKB:P54596;locus_tag=MGMFFAFE_00024;product=L-cystine uptake protein TcyP	30265	31650	1386	ID=NHHJEJCF_00024;Parent=NHHJEJCF_00024_gene;Name=tcyP;db_xref=COG:COG1823;gene=tcyP;inference=ab initio prediction:Prodigal:2.6,similar to AA sequence:UniProtKB:P54596;locus_tag=NHHJEJCF_00024;product=L-cystine uptake protein TcyP	Yes
31770	32393	624	ID=MGMFFAFE_00025;Parent=MGMFFAFE_00025_gene;eC_number=2.1.1.148;Name=thyX;db_xref=COG:COG1351;gene=thyX;inference=ab initio prediction:Prodigal:2.6,similar to AA sequence:UniProtKB:O26061;locus_tag=MGMFFAFE_00025;product=Flavin-dependent thymidylate synthase	31770	32393	624	ID=NHHJEJCF_00025;Parent=NHHJEJCF_00025_gene;eC_number=2.1.1.148;Name=thyX;db_xref=COG:COG1351;gene=thyX;inference=ab initio prediction:Prodigal:2.6,similar to AA sequence:UniProtKB:O26061;locus_tag=NHHJEJCF_00025;product=Flavin-dependent thymidylate synthase	Yes
32513	34144	1632	ID=MGMFFAFE_00026;Parent=MGMFFAFE_00026_gene;eC_number=6.3.4.2;Name=pyrG;gene=pyrG;inference=ab initio prediction:Prodigal:2.6,similar to AA sequence:UniProtKB:P99072;locus_tag=MGMFFAFE_00026;product=CTP synthase	32513	34144	1632	ID=NHHJEJCF_00026;Parent=NHHJEJCF_00026_gene;eC_number=6.3.4.2;Name=pyrG;gene=pyrG;inference=ab initio prediction:Prodigal:2.6,similar to AA sequence:UniProtKB:P99072;locus_tag=NHHJEJCF_00026;product=CTP synthase	Yes
34131	35702	1572	ID=MGMFFAFE_00027;Parent=MGMFFAFE_00027_gene;eC_number=3.1.-.-;Name=recJ;db_xref=COG:COG0608;gene=recJ;inference=ab initio prediction:Prodigal:2.6,similar to AA sequence:UniProtKB:P21893;locus_tag=MGMFFAFE_00027;product=Single-stranded-DNA-specific exonuclease RecJ	34131	35702	1572	ID=NHHJEJCF_00027;Parent=NHHJEJCF_00027_gene;eC_number=3.1.-.-;Name=recJ;db_xref=COG:COG0608;gene=recJ;inference=ab initio prediction:Prodigal:2.6,similar to AA sequence:UniProtKB:P21893;locus_tag=NHHJEJCF_00027;product=Single-stranded-DNA-specific exonuclease RecJ	Yes
35798	36793	996	ID=MGMFFAFE_00028;Parent=MGMFFAFE_00028_gene;eC_number=3.5.1.1;Name=ansZ;db_xref=COG:COG0252;gene=ansZ;inference=ab initio prediction:Prodigal:2.6,similar to AA sequence:UniProtKB:O34482;locus_tag=MGMFFAFE_00028;product=L-asparaginase 2	35798	36793	996	ID=NHHJEJCF_00028;Parent=NHHJEJCF_00028_gene;eC_number=3.5.1.1;Name=ansZ;db_xref=COG:COG0252;gene=ansZ;inference=ab initio prediction:Prodigal:2.6,similar to AA sequence:UniProtKB:O34482;locus_tag=NHHJEJCF_00028;product=L-asparaginase 2	Yes
43241	44638	1398	ID=MGMFFAFE_00033;Parent=MGMFFAFE_00033_gene;inference=ab initio prediction:Prodigal:2.6;locus_tag=MGMFFAFE_00033;product=hypothetical protein	43238	44635	1398	ID=NHHJEJCF_00033;Parent=NHHJEJCF_00033_gene;inference=ab initio prediction:Prodigal:2.6;locus_tag=NHHJEJCF_00033;product=hypothetical protein	Yes
44699	48472	3774	ID=MGMFFAFE_00034;Parent=MGMFFAFE_00034_gene;inference=ab initio prediction:Prodigal:2.6;locus_tag=MGMFFAFE_00034;product=hypothetical protein	44696	48469	3774	ID=NHHJEJCF_00034;Parent=NHHJEJCF_00034_gene;inference=ab initio prediction:Prodigal:2.6;locus_tag=NHHJEJCF_00034;product=hypothetical protein	Yes
48472	50928	2457	ID=MGMFFAFE_00035;Parent=MGMFFAFE_00035_gene;inference=ab initio prediction:Prodigal:2.6;locus_tag=MGMFFAFE_00035;product=hypothetical protein	48469	50925	2457	ID=NHHJEJCF_00035;Parent=NHHJEJCF_00035_gene;inference=ab initio prediction:Prodigal:2.6;locus_tag=NHHJEJCF_00035;product=hypothetical protein	Yes
50958	51659	702	ID=MGMFFAFE_00036;Parent=MGMFFAFE_00036_gene;inference=ab initio prediction:Prodigal:2.6;locus_tag=MGMFFAFE_00036;product=hypothetical protein	50955	51656	702	ID=NHHJEJCF_00036;Parent=NHHJEJCF_00036_gene;inference=ab initio prediction:Prodigal:2.6;locus_tag=NHHJEJCF_00036;product=hypothetical protein	Yes
51656	52858	1203	ID=MGMFFAFE_00037;Parent=MGMFFAFE_00037_gene;Name=bcr;gene=bcr;inference=ab initio prediction:Prodigal:2.6,similar to AA sequence:UniProtKB:P28246;locus_tag=MGMFFAFE_00037;product=Bicyclomycin resistance protein	51653	52855	1203	ID=NHHJEJCF_00037;Parent=NHHJEJCF_00037_gene;Name=bcr;gene=bcr;inference=ab initio prediction:Prodigal:2.6,similar to AA sequence:UniProtKB:P28246;locus_tag=NHHJEJCF_00037;product=Bicyclomycin resistance protein	Yes
52961	54310	1350	ID=MGMFFAFE_00038;Parent=MGMFFAFE_00038_gene;inference=ab initio prediction:Prodigal:2.6;locus_tag=MGMFFAFE_00038;product=hypothetical protein	52958	54307	1350	ID=NHHJEJCF_00038;Parent=NHHJEJCF_00038_gene;inference=ab initio prediction:Prodigal:2.6;locus_tag=NHHJEJCF_00038;product=hypothetical protein	Yes
54334	55377	1044	ID=MGMFFAFE_00039;Parent=MGMFFAFE_00039_gene;inference=ab initio prediction:Prodigal:2.6;locus_tag=MGMFFAFE_00039;product=hypothetical protein	54331	55374	1044	ID=NHHJEJCF_00039;Parent=NHHJEJCF_00039_gene;inference=ab initio prediction:Prodigal:2.6;locus_tag=NHHJEJCF_00039;product=hypothetical protein	Yes
55555	56202	648	ID=MGMFFAFE_00040;Parent=MGMFFAFE_00040_gene;inference=ab initio prediction:Prodigal:2.6;locus_tag=MGMFFAFE_00040;product=hypothetical protein	55552	56199	648	ID=NHHJEJCF_00040;Parent=NHHJEJCF_00040_gene;inference=ab initio prediction:Prodigal:2.6;locus_tag=NHHJEJCF_00040;product=hypothetical protein	Yes
56202	58010	1809	ID=MGMFFAFE_00041;Parent=MGMFFAFE_00041_gene;Name=typA;db_xref=COG:COG1217;gene=typA;inference=ab initio prediction:Prodigal:2.6,similar to AA sequence:UniProtKB:P32132;locus_tag=MGMFFAFE_00041;product=GTP-binding protein TypA/BipA	56199	58007	1809	ID=NHHJEJCF_00041;Parent=NHHJEJCF_00041_gene;Name=typA;db_xref=COG:COG1217;gene=typA;inference=ab initio prediction:Prodigal:2.6,similar to AA sequence:UniProtKB:P32132;locus_tag=NHHJEJCF_00041;product=GTP-binding protein TypA/BipA	Yes
58145	58468	324	ID=MGMFFAFE_00042;Parent=MGMFFAFE_00042_gene;inference=ab initio prediction:Prodigal:2.6;locus_tag=MGMFFAFE_00042;product=hypothetical protein	58142	58465	324	ID=NHHJEJCF_00042;Parent=NHHJEJCF_00042_gene;inference=ab initio prediction:Prodigal:2.6;locus_tag=NHHJEJCF_00042;product=hypothetical protein	Yes
58487	60277	1791	ID=MGMFFAFE_00043;Parent=MGMFFAFE_00043_gene;inference=ab initio prediction:Prodigal:2.6;locus_tag=MGMFFAFE_00043;product=hypothetical protein	58484	60274	1791	ID=NHHJEJCF_00043;Parent=NHHJEJCF_00043_gene;inference=ab initio prediction:Prodigal:2.6;locus_tag=NHHJEJCF_00043;product=hypothetical protein	Yes
60330	61214	885	ID=MGMFFAFE_00044;Parent=MGMFFAFE_00044_gene;inference=ab initio prediction:Prodigal:2.6;locus_tag=MGMFFAFE_00044;product=hypothetical protein	60327	61211	885	ID=NHHJEJCF_00044;Parent=NHHJEJCF_00044_gene;inference=ab initio prediction:Prodigal:2.6;locus_tag=NHHJEJCF_00044;product=hypothetical protein	Yes
61218	62855	1638	ID=MGMFFAFE_00045;Parent=MGMFFAFE_00045_gene;inference=ab initio prediction:Prodigal:2.6;locus_tag=MGMFFAFE_00045;product=hypothetical protein	61215	62852	1638	ID=NHHJEJCF_00045;Parent=NHHJEJCF_00045_gene;inference=ab initio prediction:Prodigal:2.6;locus_tag=NHHJEJCF_00045;product=hypothetical protein	Yes
62859	64730	1872	ID=MGMFFAFE_00046;Parent=MGMFFAFE_00046_gene;inference=ab initio prediction:Prodigal:2.6;locus_tag=MGMFFAFE_00046;product=hypothetical protein	62856	64727	1872	ID=NHHJEJCF_00046;Parent=NHHJEJCF_00046_gene;inference=ab initio prediction:Prodigal:2.6;locus_tag=NHHJEJCF_00046;product=hypothetical protein	Yes
64687	65451	765	ID=MGMFFAFE_00047;Parent=MGMFFAFE_00047_gene;inference=ab initio prediction:Prodigal:2.6,protein motif:HAMAP:MF_00556;locus_tag=MGMFFAFE_00047;product=Bacteriohemerythrin	64684	65448	765	ID=NHHJEJCF_00047;Parent=NHHJEJCF_00047_gene;inference=ab initio prediction:Prodigal:2.6,protein motif:HAMAP:MF_00556;locus_tag=NHHJEJCF_00047;product=Bacteriohemerythrin	Yes
66331	66675	345	ID=MGMFFAFE_00048;Parent=MGMFFAFE_00048_gene;inference=ab initio prediction:Prodigal:2.6;locus_tag=MGMFFAFE_00048;product=hypothetical protein	66328	66672	345	ID=NHHJEJCF_00048;Parent=NHHJEJCF_00048_gene;inference=ab initio prediction:Prodigal:2.6;locus_tag=NHHJEJCF_00048;product=hypothetical protein	Yes
66618	66833	216	ID=MGMFFAFE_00049;Parent=MGMFFAFE_00049_gene;inference=ab initio prediction:Prodigal:2.6;locus_tag=MGMFFAFE_00049;product=hypothetical protein	66615	66830	216	ID=NHHJEJCF_00049;Parent=NHHJEJCF_00049_gene;inference=ab initio prediction:Prodigal:2.6;locus_tag=NHHJEJCF_00049;product=hypothetical protein	Yes
66772	67011	240	ID=MGMFFAFE_00050;Parent=MGMFFAFE_00050_gene;inference=ab initio prediction:Prodigal:2.6;locus_tag=MGMFFAFE_00050;product=hypothetical protein	66769	67008	240	ID=NHHJEJCF_00050;Parent=NHHJEJCF_00050_gene;inference=ab initio prediction:Prodigal:2.6;locus_tag=NHHJEJCF_00050;product=hypothetical protein	Yes
67212	67355	144	ID=MGMFFAFE_00051;Parent=MGMFFAFE_00051_gene;Name=yflS;db_xref=COG:COG0471;gene=yflS;inference=ab initio prediction:Prodigal:2.6,similar to AA sequence:UniProtKB:O34726;locus_tag=MGMFFAFE_00051;product=Putative malate transporter YflS	67209	67352	144	ID=NHHJEJCF_00051;Parent=NHHJEJCF_00051_gene;Name=yflS;db_xref=COG:COG0471;gene=yflS;inference=ab initio prediction:Prodigal:2.6,similar to AA sequence:UniProtKB:O34726;locus_tag=NHHJEJCF_00051;product=Putative malate transporter YflS	Yes
67407	68423	1017	ID=MGMFFAFE_00052;Parent=MGMFFAFE_00052_gene;eC_number=2.8.1.13;Name=mnmA_1;gene=mnmA_1;inference=ab initio prediction:Prodigal:2.6,similar to AA sequence:UniProtKB:Q99TM8;locus_tag=MGMFFAFE_00052;product=tRNA-specific 2-thiouridylase MnmA	67404	68420	1017	ID=NHHJEJCF_00052;Parent=NHHJEJCF_00052_gene;eC_number=2.8.1.13;Name=mnmA_1;gene=mnmA_1;inference=ab initio prediction:Prodigal:2.6,similar to AA sequence:UniProtKB:Q99TM8;locus_tag=NHHJEJCF_00052;product=tRNA-specific 2-thiouridylase MnmA	Yes
68423	69028	606	ID=MGMFFAFE_00053;Parent=MGMFFAFE_00053_gene;inference=ab initio prediction:Prodigal:2.6;locus_tag=MGMFFAFE_00053;product=hypothetical protein	68420	69025	606	ID=NHHJEJCF_00053;Parent=NHHJEJCF_00053_gene;inference=ab initio prediction:Prodigal:2.6;locus_tag=NHHJEJCF_00053;product=hypothetical protein	Yes
69149	69307	159	ID=MGMFFAFE_00054;Parent=MGMFFAFE_00054_gene;inference=ab initio prediction:Prodigal:2.6;locus_tag=MGMFFAFE_00054;product=hypothetical protein	69146	69304	159	ID=NHHJEJCF_00054;Parent=NHHJEJCF_00054_gene;inference=ab initio prediction:Prodigal:2.6;locus_tag=NHHJEJCF_00054;product=hypothetical protein	Yes
69304	70296	993	ID=MGMFFAFE_00055;Parent=MGMFFAFE_00055_gene;inference=ab initio prediction:Prodigal:2.6;locus_tag=MGMFFAFE_00055;product=hypothetical protein	69301	70293	993	ID=NHHJEJCF_00055;Parent=NHHJEJCF_00055_gene;inference=ab initio prediction:Prodigal:2.6;locus_tag=NHHJEJCF_00055;product=hypothetical protein	Yes
70366	70638	273	ID=MGMFFAFE_00056;Parent=MGMFFAFE_00056_gene;inference=ab initio prediction:Prodigal:2.6;locus_tag=MGMFFAFE_00056;product=hypothetical protein	70363	70635	273	ID=NHHJEJCF_00056;Parent=NHHJEJCF_00056_gene;inference=ab initio prediction:Prodigal:2.6;locus_tag=NHHJEJCF_00056;product=hypothetical protein	Yes
70677	70880	204	ID=MGMFFAFE_00057;Parent=MGMFFAFE_00057_gene;inference=ab initio prediction:Prodigal:2.6;locus_tag=MGMFFAFE_00057;product=hypothetical protein	70674	70877	204	ID=NHHJEJCF_00057;Parent=NHHJEJCF_00057_gene;inference=ab initio prediction:Prodigal:2.6;locus_tag=NHHJEJCF_00057;product=hypothetical protein	Yes
71013	71867	855	ID=MGMFFAFE_00058;Parent=MGMFFAFE_00058_gene;inference=ab initio prediction:Prodigal:2.6;locus_tag=MGMFFAFE_00058;product=hypothetical protein	71010	71864	855	ID=NHHJEJCF_00058;Parent=NHHJEJCF_00058_gene;inference=ab initio prediction:Prodigal:2.6;locus_tag=NHHJEJCF_00058;product=hypothetical protein	Yes
71852	72448	597	ID=MGMFFAFE_00059;Parent=MGMFFAFE_00059_gene;inference=ab initio prediction:Prodigal:2.6;locus_tag=MGMFFAFE_00059;product=hypothetical protein	71849	72445	597	ID=NHHJEJCF_00059;Parent=NHHJEJCF_00059_gene;inference=ab initio prediction:Prodigal:2.6;locus_tag=NHHJEJCF_00059;product=hypothetical protein	Yes
72497	73339	843	ID=MGMFFAFE_00060;Parent=MGMFFAFE_00060_gene;inference=ab initio prediction:Prodigal:2.6;locus_tag=MGMFFAFE_00060;product=hypothetical protein	72494	73336	843	ID=NHHJEJCF_00060;Parent=NHHJEJCF_00060_gene;inference=ab initio prediction:Prodigal:2.6;locus_tag=NHHJEJCF_00060;product=hypothetical protein	Yes
73336	74415	1080	ID=MGMFFAFE_00061;Parent=MGMFFAFE_00061_gene;Name=fliM;db_xref=COG:COG1868;gene=fliM;inference=ab initio prediction:Prodigal:2.6,similar to AA sequence:UniProtKB:P23453;locus_tag=MGMFFAFE_00061;product=Flagellar motor switch protein FliM	73333	74412	1080	ID=NHHJEJCF_00061;Parent=NHHJEJCF_00061_gene;Name=fliM;db_xref=COG:COG1868;gene=fliM;inference=ab initio prediction:Prodigal:2.6,similar to AA sequence:UniProtKB:P23453;locus_tag=NHHJEJCF_00061;product=Flagellar motor switch protein FliM	Yes
74415	75131	717	ID=MGMFFAFE_00062;Parent=MGMFFAFE_00062_gene;Name=fliA;db_xref=COG:COG1191;gene=fliA;inference=ab initio prediction:Prodigal:2.6,similar to AA sequence:UniProtKB:P0A2E8;locus_tag=MGMFFAFE_00062;product=RNA polymerase sigma factor FliA	74412	75128	717	ID=NHHJEJCF_00062;Parent=NHHJEJCF_00062_gene;Name=fliA;db_xref=COG:COG1191;gene=fliA;inference=ab initio prediction:Prodigal:2.6,similar to AA sequence:UniProtKB:P0A2E8;locus_tag=NHHJEJCF_00062;product=RNA polymerase sigma factor FliA	Yes
75088	75444	357	ID=MGMFFAFE_00063;Parent=MGMFFAFE_00063_gene;inference=ab initio prediction:Prodigal:2.6;locus_tag=MGMFFAFE_00063;product=hypothetical protein	75085	75441	357	ID=NHHJEJCF_00063;Parent=NHHJEJCF_00063_gene;inference=ab initio prediction:Prodigal:2.6;locus_tag=NHHJEJCF_00063;product=hypothetical protein	Yes
75463	76329	867	ID=MGMFFAFE_00064;Parent=MGMFFAFE_00064_gene;Name=ylxH;db_xref=COG:COG0455;gene=ylxH;inference=ab initio prediction:Prodigal:2.6,similar to AA sequence:UniProtKB:P40742;locus_tag=MGMFFAFE_00064;product=Flagellum site-determining protein YlxH	75460	76326	867	ID=NHHJEJCF_00064;Parent=NHHJEJCF_00064_gene;Name=ylxH;db_xref=COG:COG0455;gene=ylxH;inference=ab initio prediction:Prodigal:2.6,similar to AA sequence:UniProtKB:P40742;locus_tag=NHHJEJCF_00064;product=Flagellum site-determining protein YlxH	Yes
76322	77776	1455	ID=MGMFFAFE_00065;Parent=MGMFFAFE_00065_gene;Name=srp54;gene=srp54;inference=ab initio prediction:Prodigal:2.6,protein motif:HAMAP:MF_00306;locus_tag=MGMFFAFE_00065;product=Signal recognition particle 54 kDa protein	76319	77773	1455	ID=NHHJEJCF_00065;Parent=NHHJEJCF_00065_gene;Name=srp54;gene=srp54;inference=ab initio prediction:Prodigal:2.6,protein motif:HAMAP:MF_00306;locus_tag=NHHJEJCF_00065;product=Signal recognition particle 54 kDa protein	Yes
77786	78259	474	ID=MGMFFAFE_00066;Parent=MGMFFAFE_00066_gene;eC_number=2.7.6.3;Name=folK;db_xref=COG:COG0801;gene=folK;inference=ab initio prediction:Prodigal:2.6,similar to AA sequence:UniProtKB:P43777;locus_tag=MGMFFAFE_00066;product=2-amino-4-hydroxy-6-hydroxymethyldihydropteridine pyrophosphokinase	77783	78256	474	ID=NHHJEJCF_00066;Parent=NHHJEJCF_00066_gene;eC_number=2.7.6.3;Name=folK;db_xref=COG:COG0801;gene=folK;inference=ab initio prediction:Prodigal:2.6,similar to AA sequence:UniProtKB:P43777;locus_tag=NHHJEJCF_00066;product=2-amino-4-hydroxy-6-hydroxymethyldihydropteridine pyrophosphokinase	Yes
78262	78741	480	ID=MGMFFAFE_00067;Parent=MGMFFAFE_00067_gene;eC_number=4.2.1.10;Name=aroQ;db_xref=COG:COG0757;gene=aroQ;inference=ab initio prediction:Prodigal:2.6,similar to AA sequence:UniProtKB:Q48255;locus_tag=MGMFFAFE_00067;product=3-dehydroquinate dehydratase	78259	78738	480	ID=NHHJEJCF_00067;Parent=NHHJEJCF_00067_gene;eC_number=4.2.1.10;Name=aroQ;db_xref=COG:COG0757;gene=aroQ;inference=ab initio prediction:Prodigal:2.6,similar to AA sequence:UniProtKB:Q48255;locus_tag=NHHJEJCF_00067;product=3-dehydroquinate dehydratase	Yes
78832	80061	1230	ID=MGMFFAFE_00068;Parent=MGMFFAFE_00068_gene;eC_number=3.5.4.40;db_xref=COG:COG0402;inference=ab initio prediction:Prodigal:2.6,similar to AA sequence:UniProtKB:A6Q234;locus_tag=MGMFFAFE_00068;product=Aminodeoxyfutalosine deaminase	78829	80058	1230	ID=NHHJEJCF_00068;Parent=NHHJEJCF_00068_gene;eC_number=3.5.4.40;db_xref=COG:COG0402;inference=ab initio prediction:Prodigal:2.6,similar to AA sequence:UniProtKB:A6Q234;locus_tag=NHHJEJCF_00068;product=Aminodeoxyfutalosine deaminase	Yes
80049	80945	897	ID=MGMFFAFE_00069;Parent=MGMFFAFE_00069_gene;inference=ab initio prediction:Prodigal:2.6;locus_tag=MGMFFAFE_00069;product=hypothetical protein	80046	80942	897	ID=NHHJEJCF_00069;Parent=NHHJEJCF_00069_gene;inference=ab initio prediction:Prodigal:2.6;locus_tag=NHHJEJCF_00069;product=hypothetical protein	Yes
81097	82053	957	ID=MGMFFAFE_00070;Parent=MGMFFAFE_00070_gene;inference=ab initio prediction:Prodigal:2.6;locus_tag=MGMFFAFE_00070;product=hypothetical protein	81094	82050	957	ID=NHHJEJCF_00070;Parent=NHHJEJCF_00070_gene;inference=ab initio prediction:Prodigal:2.6;locus_tag=NHHJEJCF_00070;product=hypothetical protein	Yes
82295	82645	351	ID=MGMFFAFE_00071;Parent=MGMFFAFE_00071_gene;inference=ab initio prediction:Prodigal:2.6;locus_tag=MGMFFAFE_00071;product=hypothetical protein	82292	82642	351	ID=NHHJEJCF_00071;Parent=NHHJEJCF_00071_gene;inference=ab initio prediction:Prodigal:2.6;locus_tag=NHHJEJCF_00071;product=hypothetical protein	Yes
82621	82860	240	ID=MGMFFAFE_00072;Parent=MGMFFAFE_00072_gene;inference=ab initio prediction:Prodigal:2.6,protein motif:HAMAP:MF_00556;locus_tag=MGMFFAFE_00072;product=Bacteriohemerythrin	82618	82857	240	ID=NHHJEJCF_00072;Parent=NHHJEJCF_00072_gene;inference=ab initio prediction:Prodigal:2.6,protein motif:HAMAP:MF_00556;locus_tag=NHHJEJCF_00072;product=Bacteriohemerythrin	Yes
83090	83746	657	ID=MGMFFAFE_00073;Parent=MGMFFAFE_00073_gene;Name=lutC;gene=lutC;inference=ab initio prediction:Prodigal:2.6,protein motif:HAMAP:MF_02104;locus_tag=MGMFFAFE_00073;product=Lactate utilization protein C	83087	83743	657	ID=NHHJEJCF_00073;Parent=NHHJEJCF_00073_gene;Name=lutC;gene=lutC;inference=ab initio prediction:Prodigal:2.6,protein motif:HAMAP:MF_02104;locus_tag=NHHJEJCF_00073;product=Lactate utilization protein C	Yes
83739	85178	1440	ID=MGMFFAFE_00074;Parent=MGMFFAFE_00074_gene;Name=lutB;db_xref=COG:COG1139;gene=lutB;inference=ab initio prediction:Prodigal:2.6,similar to AA sequence:UniProtKB:O07021;locus_tag=MGMFFAFE_00074;product=Lactate utilization protein B	83736	85175	1440	ID=NHHJEJCF_00074;Parent=NHHJEJCF_00074_gene;Name=lutB;db_xref=COG:COG1139;gene=lutB;inference=ab initio prediction:Prodigal:2.6,similar to AA sequence:UniProtKB:O07021;locus_tag=NHHJEJCF_00074;product=Lactate utilization protein B	Yes
85175	85915	741	ID=MGMFFAFE_00075;Parent=MGMFFAFE_00075_gene;Name=lutA_1;db_xref=COG:COG0247;gene=lutA_1;inference=ab initio prediction:Prodigal:2.6,similar to AA sequence:UniProtKB:O07020;locus_tag=MGMFFAFE_00075;product=Lactate utilization protein A	85172	85912	741	ID=NHHJEJCF_00075;Parent=NHHJEJCF_00075_gene;Name=lutA_1;db_xref=COG:COG0247;gene=lutA_1;inference=ab initio prediction:Prodigal:2.6,similar to AA sequence:UniProtKB:O07020;locus_tag=NHHJEJCF_00075;product=Lactate utilization protein A	Yes
86025	87722	1698	ID=MGMFFAFE_00076;Parent=MGMFFAFE_00076_gene;Name=lldP;db_xref=COG:COG1620;gene=lldP;inference=ab initio prediction:Prodigal:2.6,similar to AA sequence:UniProtKB:P33231;locus_tag=MGMFFAFE_00076;product=L-lactate permease	86022	87719	1698	ID=NHHJEJCF_00076;Parent=NHHJEJCF_00076_gene;Name=lldP;db_xref=COG:COG1620;gene=lldP;inference=ab initio prediction:Prodigal:2.6,similar to AA sequence:UniProtKB:P33231;locus_tag=NHHJEJCF_00076;product=L-lactate permease	Yes
87894	88463	570	ID=MGMFFAFE_00077;Parent=MGMFFAFE_00077_gene;inference=ab initio prediction:Prodigal:2.6;locus_tag=MGMFFAFE_00077;product=hypothetical protein	87891	88460	570	ID=NHHJEJCF_00077;Parent=NHHJEJCF_00077_gene;inference=ab initio prediction:Prodigal:2.6;locus_tag=NHHJEJCF_00077;product=hypothetical protein	Yes
88474	89271	798	ID=MGMFFAFE_00078;Parent=MGMFFAFE_00078_gene;eC_number=3.1.-.-;Name=cdtB;gene=cdtB;inference=ab initio prediction:Prodigal:2.6,similar to AA sequence:UniProtKB:Q8Z6A7;locus_tag=MGMFFAFE_00078;product=Cytolethal distending toxin subunit B	88471	89268	798	ID=NHHJEJCF_00078;Parent=NHHJEJCF_00078_gene;eC_number=3.1.-.-;Name=cdtB;gene=cdtB;inference=ab initio prediction:Prodigal:2.6,similar to AA sequence:UniProtKB:Q8Z6A7;locus_tag=NHHJEJCF_00078;product=Cytolethal distending toxin subunit B	Yes
89268	90074	807	ID=MGMFFAFE_00079;Parent=MGMFFAFE_00079_gene;inference=ab initio prediction:Prodigal:2.6;locus_tag=MGMFFAFE_00079;product=hypothetical protein	89265	90071	807	ID=NHHJEJCF_00079;Parent=NHHJEJCF_00079_gene;inference=ab initio prediction:Prodigal:2.6;locus_tag=NHHJEJCF_00079;product=hypothetical protein	Yes
90151	90420	270	ID=MGMFFAFE_00080;Parent=MGMFFAFE_00080_gene;inference=ab initio prediction:Prodigal:2.6;locus_tag=MGMFFAFE_00080;product=hypothetical protein	90148	90417	270	ID=NHHJEJCF_00080;Parent=NHHJEJCF_00080_gene;inference=ab initio prediction:Prodigal:2.6;locus_tag=NHHJEJCF_00080;product=hypothetical protein	Yes
90421	91983	1563	ID=MGMFFAFE_00081;Parent=MGMFFAFE_00081_gene;eC_number=1.10.3.14;Name=cydA;db_xref=COG:COG1271;gene=cydA;inference=ab initio prediction:Prodigal:2.6,similar to AA sequence:UniProtKB:P0ABJ9;locus_tag=MGMFFAFE_00081;product=Cytochrome bd-I ubiquinol oxidase subunit 1	90418	91980	1563	ID=NHHJEJCF_00081;Parent=NHHJEJCF_00081_gene;eC_number=1.10.3.14;Name=cydA;db_xref=COG:COG1271;gene=cydA;inference=ab initio prediction:Prodigal:2.6,similar to AA sequence:UniProtKB:P0ABJ9;locus_tag=NHHJEJCF_00081;product=Cytochrome bd-I ubiquinol oxidase subunit 1	Yes
91983	93107	1125	ID=MGMFFAFE_00082;Parent=MGMFFAFE_00082_gene;eC_number=1.10.3.14;Name=cydB;db_xref=COG:COG1294;gene=cydB;inference=ab initio prediction:Prodigal:2.6,similar to AA sequence:UniProtKB:P0ABK2;locus_tag=MGMFFAFE_00082;product=Cytochrome bd-I ubiquinol oxidase subunit 2	91980	93104	1125	ID=NHHJEJCF_00082;Parent=NHHJEJCF_00082_gene;eC_number=1.10.3.14;Name=cydB;db_xref=COG:COG1294;gene=cydB;inference=ab initio prediction:Prodigal:2.6,similar to AA sequence:UniProtKB:P0ABK2;locus_tag=NHHJEJCF_00082;product=Cytochrome bd-I ubiquinol oxidase subunit 2	Yes
93301	93996	696	ID=MGMFFAFE_00083;Parent=MGMFFAFE_00083_gene;eC_number=5.-.-.-;Name=ygeA;db_xref=COG:COG1794;gene=ygeA;inference=ab initio prediction:Prodigal:2.6,similar to AA sequence:UniProtKB:P03813;locus_tag=MGMFFAFE_00083;product=Putative racemase YgeA	93298	93993	696	ID=NHHJEJCF_00083;Parent=NHHJEJCF_00083_gene;eC_number=5.-.-.-;Name=ygeA;db_xref=COG:COG1794;gene=ygeA;inference=ab initio prediction:Prodigal:2.6,similar to AA sequence:UniProtKB:P03813;locus_tag=NHHJEJCF_00083;product=Putative racemase YgeA	Yes
94116	94811	696	ID=MGMFFAFE_00084;Parent=MGMFFAFE_00084_gene;eC_number=3.2.2.27;Name=ung;db_xref=COG:COG0692;gene=ung;inference=ab initio prediction:Prodigal:2.6,similar to AA sequence:UniProtKB:Q83CW4;locus_tag=MGMFFAFE_00084;product=Uracil-DNA glycosylase	94113	94808	696	ID=NHHJEJCF_00084;Parent=NHHJEJCF_00084_gene;eC_number=3.2.2.27;Name=ung;db_xref=COG:COG0692;gene=ung;inference=ab initio prediction:Prodigal:2.6,similar to AA sequence:UniProtKB:Q83CW4;locus_tag=NHHJEJCF_00084;product=Uracil-DNA glycosylase	Yes
95082	96488	1407	ID=MGMFFAFE_00085;Parent=MGMFFAFE_00085_gene;eC_number=4.3.1.1;Name=aspA;db_xref=COG:COG1027;gene=aspA;inference=ab initio prediction:Prodigal:2.6,similar to AA sequence:UniProtKB:P0AC38;locus_tag=MGMFFAFE_00085;product=Aspartate ammonia-lyase	95079	96485	1407	ID=NHHJEJCF_00085;Parent=NHHJEJCF_00085_gene;eC_number=4.3.1.1;Name=aspA;db_xref=COG:COG1027;gene=aspA;inference=ab initio prediction:Prodigal:2.6,similar to AA sequence:UniProtKB:P0AC38;locus_tag=NHHJEJCF_00085;product=Aspartate ammonia-lyase	Yes
96505	97842	1338	ID=MGMFFAFE_00086;Parent=MGMFFAFE_00086_gene;Name=dcuA;db_xref=COG:COG2704;gene=dcuA;inference=ab initio prediction:Prodigal:2.6,similar to AA sequence:UniProtKB:P0ABN5;locus_tag=MGMFFAFE_00086;product=Anaerobic C4-dicarboxylate transporter DcuA	96502	97839	1338	ID=NHHJEJCF_00086;Parent=NHHJEJCF_00086_gene;Name=dcuA;db_xref=COG:COG2704;gene=dcuA;inference=ab initio prediction:Prodigal:2.6,similar to AA sequence:UniProtKB:P0ABN5;locus_tag=NHHJEJCF_00086;product=Anaerobic C4-dicarboxylate transporter DcuA	Yes
97948	99309	1362	ID=MGMFFAFE_00087;Parent=MGMFFAFE_00087_gene;inference=ab initio prediction:Prodigal:2.6;locus_tag=MGMFFAFE_00087;product=hypothetical protein	97945	99306	1362	ID=NHHJEJCF_00087;Parent=NHHJEJCF_00087_gene;inference=ab initio prediction:Prodigal:2.6;locus_tag=NHHJEJCF_00087;product=hypothetical protein	Yes
99319	99687	369	ID=MGMFFAFE_00088;Parent=MGMFFAFE_00088_gene;inference=ab initio prediction:Prodigal:2.6;locus_tag=MGMFFAFE_00088;product=hypothetical protein	99316	99684	369	ID=NHHJEJCF_00088;Parent=NHHJEJCF_00088_gene;inference=ab initio prediction:Prodigal:2.6;locus_tag=NHHJEJCF_00088;product=hypothetical protein	Yes
99711	100334	624	ID=MGMFFAFE_00089;Parent=MGMFFAFE_00089_gene;inference=ab initio prediction:Prodigal:2.6;locus_tag=MGMFFAFE_00089;product=hypothetical protein	99708	100331	624	ID=NHHJEJCF_00089;Parent=NHHJEJCF_00089_gene;inference=ab initio prediction:Prodigal:2.6;locus_tag=NHHJEJCF_00089;product=hypothetical protein	Yes
100417	101754	1338	ID=MGMFFAFE_00090;Parent=MGMFFAFE_00090_gene;inference=ab initio prediction:Prodigal:2.6;locus_tag=MGMFFAFE_00090;product=hypothetical protein	100414	101751	1338	ID=NHHJEJCF_00090;Parent=NHHJEJCF_00090_gene;inference=ab initio prediction:Prodigal:2.6;locus_tag=NHHJEJCF_00090;product=hypothetical protein	Yes
101764	102966	1203	ID=MGMFFAFE_00091;Parent=MGMFFAFE_00091_gene;inference=ab initio prediction:Prodigal:2.6;locus_tag=MGMFFAFE_00091;product=hypothetical protein	101761	102963	1203	ID=NHHJEJCF_00091;Parent=NHHJEJCF_00091_gene;inference=ab initio prediction:Prodigal:2.6;locus_tag=NHHJEJCF_00091;product=hypothetical protein	Yes
103125	103433	309	ID=MGMFFAFE_00092;Parent=MGMFFAFE_00092_gene;Name=rplU;db_xref=COG:COG0261;gene=rplU;inference=ab initio prediction:Prodigal:2.6,similar to AA sequence:UniProtKB:A2RLA4;locus_tag=MGMFFAFE_00092;product=50S ribosomal protein L21	103122	103430	309	ID=NHHJEJCF_00092;Parent=NHHJEJCF_00092_gene;Name=rplU;db_xref=COG:COG0261;gene=rplU;inference=ab initio prediction:Prodigal:2.6,similar to AA sequence:UniProtKB:A2RLA4;locus_tag=NHHJEJCF_00092;product=50S ribosomal protein L21	Yes
103444	103698	255	ID=MGMFFAFE_00093;Parent=MGMFFAFE_00093_gene;Name=rpmA;db_xref=COG:COG0211;gene=rpmA;inference=ab initio prediction:Prodigal:2.6,similar to AA sequence:UniProtKB:Q9HVL7;locus_tag=MGMFFAFE_00093;product=50S ribosomal protein L27	103441	103695	255	ID=NHHJEJCF_00093;Parent=NHHJEJCF_00093_gene;Name=rpmA;db_xref=COG:COG0211;gene=rpmA;inference=ab initio prediction:Prodigal:2.6,similar to AA sequence:UniProtKB:Q9HVL7;locus_tag=NHHJEJCF_00093;product=50S ribosomal protein L27	Yes
103805	104857	1053	ID=MGMFFAFE_00094;Parent=MGMFFAFE_00094_gene;eC_number=3.6.5.-;Name=obg;gene=obg;inference=ab initio prediction:Prodigal:2.6,similar to AA sequence:UniProtKB:Q5F5D9;locus_tag=MGMFFAFE_00094;product=GTPase Obg	103802	104854	1053	ID=NHHJEJCF_00094;Parent=NHHJEJCF_00094_gene;eC_number=3.6.5.-;Name=obg;gene=obg;inference=ab initio prediction:Prodigal:2.6,similar to AA sequence:UniProtKB:Q5F5D9;locus_tag=NHHJEJCF_00094;product=GTPase Obg	Yes
104962	105717	756	ID=MGMFFAFE_00095;Parent=MGMFFAFE_00095_gene;eC_number=2.7.2.11;Name=proB;db_xref=COG:COG0263;gene=proB;inference=ab initio prediction:Prodigal:2.6,similar to AA sequence:UniProtKB:Q9PJ29;locus_tag=MGMFFAFE_00095;product=Glutamate 5-kinase	104959	105714	756	ID=NHHJEJCF_00095;Parent=NHHJEJCF_00095_gene;eC_number=2.7.2.11;Name=proB;db_xref=COG:COG0263;gene=proB;inference=ab initio prediction:Prodigal:2.6,similar to AA sequence:UniProtKB:Q9PJ29;locus_tag=NHHJEJCF_00095;product=Glutamate 5-kinase	Yes
105791	106708	918	ID=MGMFFAFE_00096;Parent=MGMFFAFE_00096_gene;eC_number=2.1.2.9;Name=fmt_1;db_xref=COG:COG0223;gene=fmt_1;inference=ab initio prediction:Prodigal:2.6,similar to AA sequence:UniProtKB:Q8ZJ80;locus_tag=MGMFFAFE_00096;product=Methionyl-tRNA formyltransferase	105788	106705	918	ID=NHHJEJCF_00096;Parent=NHHJEJCF_00096_gene;eC_number=2.1.2.9;Name=fmt_1;db_xref=COG:COG0223;gene=fmt_1;inference=ab initio prediction:Prodigal:2.6,similar to AA sequence:UniProtKB:Q8ZJ80;locus_tag=NHHJEJCF_00096;product=Methionyl-tRNA formyltransferase	Yes
106671	107324	654	ID=MGMFFAFE_00097;Parent=MGMFFAFE_00097_gene;eC_number=6.3.4.15;Name=birA;gene=birA;inference=ab initio prediction:Prodigal:2.6,protein motif:HAMAP:MF_00978;locus_tag=MGMFFAFE_00097;product=Bifunctional ligase/repressor BirA	106668	107321	654	ID=NHHJEJCF_00097;Parent=NHHJEJCF_00097_gene;eC_number=6.3.4.15;Name=birA;gene=birA;inference=ab initio prediction:Prodigal:2.6,protein motif:HAMAP:MF_00978;locus_tag=NHHJEJCF_00097;product=Bifunctional ligase/repressor BirA	Yes
107321	108106	786	ID=MGMFFAFE_00098;Parent=MGMFFAFE_00098_gene;eC_number=3.6.-.-;Name=soj;db_xref=COG:COG1192;gene=soj;inference=ab initio prediction:Prodigal:2.6,similar to AA sequence:UniProtKB:P37522;locus_tag=MGMFFAFE_00098;product=Sporulation initiation inhibitor protein Soj	107318	108103	786	ID=NHHJEJCF_00098;Parent=NHHJEJCF_00098_gene;eC_number=3.6.-.-;Name=soj;db_xref=COG:COG1192;gene=soj;inference=ab initio prediction:Prodigal:2.6,similar to AA sequence:UniProtKB:P37522;locus_tag=NHHJEJCF_00098;product=Sporulation initiation inhibitor protein Soj	Yes
108112	108948	837	ID=MGMFFAFE_00099;Parent=MGMFFAFE_00099_gene;Name=parB;db_xref=COG:COG1475;gene=parB;inference=ab initio prediction:Prodigal:2.6,similar to AA sequence:UniProtKB:O25758;locus_tag=MGMFFAFE_00099;product=putative chromosome-partitioning protein ParB	108109	108945	837	ID=NHHJEJCF_00099;Parent=NHHJEJCF_00099_gene;Name=parB;db_xref=COG:COG1475;gene=parB;inference=ab initio prediction:Prodigal:2.6,similar to AA sequence:UniProtKB:O25758;locus_tag=NHHJEJCF_00099;product=putative chromosome-partitioning protein ParB	Yes
109009	109434	426	ID=MGMFFAFE_00100;Parent=MGMFFAFE_00100_gene;Name=atpF_1;gene=atpF_1;inference=ab initio prediction:Prodigal:2.6,protein motif:HAMAP:MF_01398;locus_tag=MGMFFAFE_00100;product=ATP synthase subunit b	109006	109431	426	ID=NHHJEJCF_00100;Parent=NHHJEJCF_00100_gene;Name=atpF_1;gene=atpF_1;inference=ab initio prediction:Prodigal:2.6,protein motif:HAMAP:MF_01398;locus_tag=NHHJEJCF_00100;product=ATP synthase subunit b	Yes
109445	109957	513	ID=MGMFFAFE_00101;Parent=MGMFFAFE_00101_gene;Name=atpF_2;gene=atpF_2;inference=ab initio prediction:Prodigal:2.6,protein motif:HAMAP:MF_01398;locus_tag=MGMFFAFE_00101;product=ATP synthase subunit b	109442	109954	513	ID=NHHJEJCF_00101;Parent=NHHJEJCF_00101_gene;Name=atpF_2;gene=atpF_2;inference=ab initio prediction:Prodigal:2.6,protein motif:HAMAP:MF_01398;locus_tag=NHHJEJCF_00101;product=ATP synthase subunit b	Yes
109960	110481	522	ID=MGMFFAFE_00102;Parent=MGMFFAFE_00102_gene;Name=atpD_1;gene=atpD_1;inference=ab initio prediction:Prodigal:2.6,protein motif:HAMAP:MF_01416;locus_tag=MGMFFAFE_00102;product=ATP synthase subunit delta	109957	110478	522	ID=NHHJEJCF_00102;Parent=NHHJEJCF_00102_gene;Name=atpD_1;gene=atpD_1;inference=ab initio prediction:Prodigal:2.6,protein motif:HAMAP:MF_01416;locus_tag=NHHJEJCF_00102;product=ATP synthase subunit delta	Yes
110495	112000	1506	ID=MGMFFAFE_00103;Parent=MGMFFAFE_00103_gene;eC_number=3.6.3.14;Name=atpA;db_xref=COG:COG0056;gene=atpA;inference=ab initio prediction:Prodigal:2.6,similar to AA sequence:UniProtKB:Q9X1U7;locus_tag=MGMFFAFE_00103;product=ATP synthase subunit alpha	110492	111997	1506	ID=NHHJEJCF_00103;Parent=NHHJEJCF_00103_gene;eC_number=3.6.3.14;Name=atpA;db_xref=COG:COG0056;gene=atpA;inference=ab initio prediction:Prodigal:2.6,similar to AA sequence:UniProtKB:Q9X1U7;locus_tag=NHHJEJCF_00103;product=ATP synthase subunit alpha	Yes
112009	112893	885	ID=MGMFFAFE_00104;Parent=MGMFFAFE_00104_gene;Name=atpG;db_xref=COG:COG0224;gene=atpG;inference=ab initio prediction:Prodigal:2.6,similar to AA sequence:UniProtKB:O05432;locus_tag=MGMFFAFE_00104;product=ATP synthase gamma chain	112006	112890	885	ID=NHHJEJCF_00104;Parent=NHHJEJCF_00104_gene;Name=atpG;db_xref=COG:COG0224;gene=atpG;inference=ab initio prediction:Prodigal:2.6,similar to AA sequence:UniProtKB:O05432;locus_tag=NHHJEJCF_00104;product=ATP synthase gamma chain	Yes
112919	114316	1398	ID=MGMFFAFE_00105;Parent=MGMFFAFE_00105_gene;eC_number=3.6.3.14;Name=atpD_2;db_xref=COG:COG0055;gene=atpD_2;inference=ab initio prediction:Prodigal:2.6,similar to AA sequence:UniProtKB:Q2RFX9;locus_tag=MGMFFAFE_00105;product=ATP synthase subunit beta	112916	114313	1398	ID=NHHJEJCF_00105;Parent=NHHJEJCF_00105_gene;eC_number=3.6.3.14;Name=atpD_2;db_xref=COG:COG0055;gene=atpD_2;inference=ab initio prediction:Prodigal:2.6,similar to AA sequence:UniProtKB:Q2RFX9;locus_tag=NHHJEJCF_00105;product=ATP synthase subunit beta	Yes
114320	114709	390	ID=MGMFFAFE_00106;Parent=MGMFFAFE_00106_gene;Name=atpC;db_xref=COG:COG0355;gene=atpC;inference=ab initio prediction:Prodigal:2.6,similar to AA sequence:UniProtKB:P37812;locus_tag=MGMFFAFE_00106;product=ATP synthase epsilon chain	114317	114706	390	ID=NHHJEJCF_00106;Parent=NHHJEJCF_00106_gene;Name=atpC;db_xref=COG:COG0355;gene=atpC;inference=ab initio prediction:Prodigal:2.6,similar to AA sequence:UniProtKB:P37812;locus_tag=NHHJEJCF_00106;product=ATP synthase epsilon chain	Yes
114709	115263	555	ID=MGMFFAFE_00107;Parent=MGMFFAFE_00107_gene;inference=ab initio prediction:Prodigal:2.6;locus_tag=MGMFFAFE_00107;product=hypothetical protein	114706	115260	555	ID=NHHJEJCF_00107;Parent=NHHJEJCF_00107_gene;inference=ab initio prediction:Prodigal:2.6;locus_tag=NHHJEJCF_00107;product=hypothetical protein	Yes
115272	115661	390	ID=MGMFFAFE_00108;Parent=MGMFFAFE_00108_gene;Name=exbD_1;db_xref=COG:COG0848;gene=exbD_1;inference=ab initio prediction:Prodigal:2.6,similar to AA sequence:UniProtKB:P0ABV2;locus_tag=MGMFFAFE_00108;product=Biopolymer transport protein ExbD	115269	115658	390	ID=NHHJEJCF_00108;Parent=NHHJEJCF_00108_gene;Name=exbD_1;db_xref=COG:COG0848;gene=exbD_1;inference=ab initio prediction:Prodigal:2.6,similar to AA sequence:UniProtKB:P0ABV2;locus_tag=NHHJEJCF_00108;product=Biopolymer transport protein ExbD	Yes
115664	116443	780	ID=MGMFFAFE_00109;Parent=MGMFFAFE_00109_gene;inference=ab initio prediction:Prodigal:2.6;locus_tag=MGMFFAFE_00109;product=hypothetical protein	115661	116440	780	ID=NHHJEJCF_00109;Parent=NHHJEJCF_00109_gene;inference=ab initio prediction:Prodigal:2.6;locus_tag=NHHJEJCF_00109;product=hypothetical protein	Yes
116453	117661	1209	ID=MGMFFAFE_00110;Parent=MGMFFAFE_00110_gene;Name=tolB;gene=tolB;inference=ab initio prediction:Prodigal:2.6,protein motif:HAMAP:MF_00671;locus_tag=MGMFFAFE_00110;product=Protein TolB	116450	117658	1209	ID=NHHJEJCF_00110;Parent=NHHJEJCF_00110_gene;Name=tolB;gene=tolB;inference=ab initio prediction:Prodigal:2.6,protein motif:HAMAP:MF_00671;locus_tag=NHHJEJCF_00110;product=Protein TolB	Yes
117738	118235	498	ID=MGMFFAFE_00111;Parent=MGMFFAFE_00111_gene;Name=pal;db_xref=COG:COG2885;gene=pal;inference=ab initio prediction:Prodigal:2.6,similar to AA sequence:UniProtKB:P0A912;locus_tag=MGMFFAFE_00111;product=Peptidoglycan-associated lipoprotein	117735	118232	498	ID=NHHJEJCF_00111;Parent=NHHJEJCF_00111_gene;Name=pal;db_xref=COG:COG2885;gene=pal;inference=ab initio prediction:Prodigal:2.6,similar to AA sequence:UniProtKB:P0A912;locus_tag=NHHJEJCF_00111;product=Peptidoglycan-associated lipoprotein	Yes
118239	119186	948	ID=MGMFFAFE_00112;Parent=MGMFFAFE_00112_gene;inference=ab initio prediction:Prodigal:2.6;locus_tag=MGMFFAFE_00112;product=hypothetical protein	118236	119183	948	ID=NHHJEJCF_00112;Parent=NHHJEJCF_00112_gene;inference=ab initio prediction:Prodigal:2.6;locus_tag=NHHJEJCF_00112;product=hypothetical protein	Yes
119201	119770	570	ID=MGMFFAFE_00113;Parent=MGMFFAFE_00113_gene;inference=ab initio prediction:Prodigal:2.6;locus_tag=MGMFFAFE_00113;product=hypothetical protein	119198	119767	570	ID=NHHJEJCF_00113;Parent=NHHJEJCF_00113_gene;inference=ab initio prediction:Prodigal:2.6;locus_tag=NHHJEJCF_00113;product=hypothetical protein	Yes
119770	120690	921	ID=MGMFFAFE_00114;Parent=MGMFFAFE_00114_gene;eC_number=2.3.1.39;Name=fabD;db_xref=COG:COG0331;gene=fabD;inference=ab initio prediction:Prodigal:2.6,similar to AA sequence:UniProtKB:Q99UN8;locus_tag=MGMFFAFE_00114;product=Malonyl CoA-acyl carrier protein transacylase	119767	120687	921	ID=NHHJEJCF_00114;Parent=NHHJEJCF_00114_gene;eC_number=2.3.1.39;Name=fabD;db_xref=COG:COG0331;gene=fabD;inference=ab initio prediction:Prodigal:2.6,similar to AA sequence:UniProtKB:Q99UN8;locus_tag=NHHJEJCF_00114;product=Malonyl CoA-acyl carrier protein transacylase	Yes
120690	121376	687	ID=MGMFFAFE_00115;Parent=MGMFFAFE_00115_gene;eC_number=3.2.2.30;Name=pfs;db_xref=COG:COG0775;gene=pfs;inference=ab initio prediction:Prodigal:2.6,similar to AA sequence:UniProtKB:Q0PC20;locus_tag=MGMFFAFE_00115;product=Aminodeoxyfutalosine nucleosidase	120687	121373	687	ID=NHHJEJCF_00115;Parent=NHHJEJCF_00115_gene;eC_number=3.2.2.30;Name=pfs;db_xref=COG:COG0775;gene=pfs;inference=ab initio prediction:Prodigal:2.6,similar to AA sequence:UniProtKB:Q0PC20;locus_tag=NHHJEJCF_00115;product=Aminodeoxyfutalosine nucleosidase	Yes
121373	122128	756	ID=MGMFFAFE_00116;Parent=MGMFFAFE_00116_gene;eC_number=2.8.1.-;Name=ttcA;db_xref=COG:COG0037;gene=ttcA;inference=ab initio prediction:Prodigal:2.6,similar to AA sequence:UniProtKB:Q8ZP88;locus_tag=MGMFFAFE_00116;product=tRNA-cytidine(32) 2-sulfurtransferase	121370	122125	756	ID=NHHJEJCF_00116;Parent=NHHJEJCF_00116_gene;eC_number=2.8.1.-;Name=ttcA;db_xref=COG:COG0037;gene=ttcA;inference=ab initio prediction:Prodigal:2.6,similar to AA sequence:UniProtKB:Q8ZP88;locus_tag=NHHJEJCF_00116;product=tRNA-cytidine(32) 2-sulfurtransferase	Yes
122133	122654	522	ID=MGMFFAFE_00117;Parent=MGMFFAFE_00117_gene;inference=ab initio prediction:Prodigal:2.6;locus_tag=MGMFFAFE_00117;product=hypothetical protein	122130	122651	522	ID=NHHJEJCF_00117;Parent=NHHJEJCF_00117_gene;inference=ab initio prediction:Prodigal:2.6;locus_tag=NHHJEJCF_00117;product=hypothetical protein	Yes
122654	123268	615	ID=MGMFFAFE_00118;Parent=MGMFFAFE_00118_gene;inference=ab initio prediction:Prodigal:2.6;locus_tag=MGMFFAFE_00118;product=hypothetical protein	122651	123265	615	ID=NHHJEJCF_00118;Parent=NHHJEJCF_00118_gene;inference=ab initio prediction:Prodigal:2.6;locus_tag=NHHJEJCF_00118;product=hypothetical protein	Yes
123265	123672	408	ID=MGMFFAFE_00119;Parent=MGMFFAFE_00119_gene;eC_number=3.1.-.-;Name=ybeY;db_xref=COG:COG0319;gene=ybeY;inference=ab initio prediction:Prodigal:2.6,similar to AA sequence:UniProtKB:O67367;locus_tag=MGMFFAFE_00119;product=Endoribonuclease YbeY	123262	123669	408	ID=NHHJEJCF_00119;Parent=NHHJEJCF_00119_gene;eC_number=3.1.-.-;Name=ybeY;db_xref=COG:COG0319;gene=ybeY;inference=ab initio prediction:Prodigal:2.6,similar to AA sequence:UniProtKB:O67367;locus_tag=NHHJEJCF_00119;product=Endoribonuclease YbeY	Yes
123796	124485	690	ID=MGMFFAFE_00120;Parent=MGMFFAFE_00120_gene;inference=ab initio prediction:Prodigal:2.6;locus_tag=MGMFFAFE_00120;product=hypothetical protein	123793	124482	690	ID=NHHJEJCF_00120;Parent=NHHJEJCF_00120_gene;inference=ab initio prediction:Prodigal:2.6;locus_tag=NHHJEJCF_00120;product=hypothetical protein	Yes
124510	125436	927	ID=MGMFFAFE_00121;Parent=MGMFFAFE_00121_gene;eC_number=1.3.1.-;Name=dus;db_xref=COG:COG0042;gene=dus;inference=ab initio prediction:Prodigal:2.6,similar to AA sequence:UniProtKB:P9WNS7;locus_tag=MGMFFAFE_00121;product=putative tRNA-dihydrouridine synthase	124507	125433	927	ID=NHHJEJCF_00121;Parent=NHHJEJCF_00121_gene;eC_number=1.3.1.-;Name=dus;db_xref=COG:COG0042;gene=dus;inference=ab initio prediction:Prodigal:2.6,similar to AA sequence:UniProtKB:P9WNS7;locus_tag=NHHJEJCF_00121;product=putative tRNA-dihydrouridine synthase	Yes
125433	126419	987	ID=MGMFFAFE_00122;Parent=MGMFFAFE_00122_gene;inference=ab initio prediction:Prodigal:2.6;locus_tag=MGMFFAFE_00122;product=hypothetical protein	125430	126416	987	ID=NHHJEJCF_00122;Parent=NHHJEJCF_00122_gene;inference=ab initio prediction:Prodigal:2.6;locus_tag=NHHJEJCF_00122;product=hypothetical protein	Yes
126409	126771	363	ID=MGMFFAFE_00123;Parent=MGMFFAFE_00123_gene;Name=dksA;gene=dksA;inference=ab initio prediction:Prodigal:2.6,protein motif:HAMAP:MF_00926;locus_tag=MGMFFAFE_00123;product=RNA polymerase-binding transcription factor DksA	126406	126768	363	ID=NHHJEJCF_00123;Parent=NHHJEJCF_00123_gene;Name=dksA;gene=dksA;inference=ab initio prediction:Prodigal:2.6,protein motif:HAMAP:MF_00926;locus_tag=NHHJEJCF_00123;product=RNA polymerase-binding transcription factor DksA	Yes
126783	127232	450	ID=MGMFFAFE_00124;Parent=MGMFFAFE_00124_gene;eC_number=2.1.1.177;Name=rlmH;db_xref=COG:COG1576;gene=rlmH;inference=ab initio prediction:Prodigal:2.6,similar to AA sequence:UniProtKB:Q45601;locus_tag=MGMFFAFE_00124;product=Ribosomal RNA large subunit methyltransferase H	126780	127229	450	ID=NHHJEJCF_00124;Parent=NHHJEJCF_00124_gene;eC_number=2.1.1.177;Name=rlmH;db_xref=COG:COG1576;gene=rlmH;inference=ab initio prediction:Prodigal:2.6,similar to AA sequence:UniProtKB:Q45601;locus_tag=NHHJEJCF_00124;product=Ribosomal RNA large subunit methyltransferase H	Yes
127234	128076	843	ID=MGMFFAFE_00125;Parent=MGMFFAFE_00125_gene;eC_number=6.4.1.2;Name=accD;db_xref=COG:COG0777;gene=accD;inference=ab initio prediction:Prodigal:2.6,similar to AA sequence:UniProtKB:Q9HZA7;locus_tag=MGMFFAFE_00125;product=Acetyl-coenzyme A carboxylase carboxyl transferase subunit beta	127231	128073	843	ID=NHHJEJCF_00125;Parent=NHHJEJCF_00125_gene;eC_number=6.4.1.2;Name=accD;db_xref=COG:COG0777;gene=accD;inference=ab initio prediction:Prodigal:2.6,similar to AA sequence:UniProtKB:Q9HZA7;locus_tag=NHHJEJCF_00125;product=Acetyl-coenzyme A carboxylase carboxyl transferase subunit beta	Yes
128085	128807	723	ID=MGMFFAFE_00126;Parent=MGMFFAFE_00126_gene;inference=ab initio prediction:Prodigal:2.6;locus_tag=MGMFFAFE_00126;product=hypothetical protein	128082	128804	723	ID=NHHJEJCF_00126;Parent=NHHJEJCF_00126_gene;inference=ab initio prediction:Prodigal:2.6;locus_tag=NHHJEJCF_00126;product=hypothetical protein	Yes
128807	131026	2220	ID=MGMFFAFE_00127;Parent=MGMFFAFE_00127_gene;Name=bamA;db_xref=COG:COG4775;gene=bamA;inference=ab initio prediction:Prodigal:2.6,similar to AA sequence:UniProtKB:P0A940;locus_tag=MGMFFAFE_00127;product=Outer membrane protein assembly factor BamA	128804	131023	2220	ID=NHHJEJCF_00127;Parent=NHHJEJCF_00127_gene;Name=bamA;db_xref=COG:COG4775;gene=bamA;inference=ab initio prediction:Prodigal:2.6,similar to AA sequence:UniProtKB:P0A940;locus_tag=NHHJEJCF_00127;product=Outer membrane protein assembly factor BamA	Yes
131103	131930	828	ID=MGMFFAFE_00128;Parent=MGMFFAFE_00128_gene;eC_number=1.3.1.43;Name=tyrC;gene=tyrC;inference=ab initio prediction:Prodigal:2.6,similar to AA sequence:UniProtKB:Q04983;locus_tag=MGMFFAFE_00128;product=Cyclohexadienyl dehydrogenase	131100	131927	828	ID=NHHJEJCF_00128;Parent=NHHJEJCF_00128_gene;eC_number=1.3.1.43;Name=tyrC;gene=tyrC;inference=ab initio prediction:Prodigal:2.6,similar to AA sequence:UniProtKB:Q04983;locus_tag=NHHJEJCF_00128;product=Cyclohexadienyl dehydrogenase	Yes
132010	133383	1374	ID=MGMFFAFE_00129;Parent=MGMFFAFE_00129_gene;inference=ab initio prediction:Prodigal:2.6;locus_tag=MGMFFAFE_00129;product=hypothetical protein	132007	133380	1374	ID=NHHJEJCF_00129;Parent=NHHJEJCF_00129_gene;inference=ab initio prediction:Prodigal:2.6;locus_tag=NHHJEJCF_00129;product=hypothetical protein	Yes
133383	134267	885	ID=MGMFFAFE_00130;Parent=MGMFFAFE_00130_gene;eC_number=3.5.1.108;Name=lpxC;db_xref=COG:COG0774;gene=lpxC;inference=ab initio prediction:Prodigal:2.6,similar to AA sequence:UniProtKB:P47205;locus_tag=MGMFFAFE_00130;product=UDP-3-O-acyl-N-acetylglucosamine deacetylase	133380	134264	885	ID=NHHJEJCF_00130;Parent=NHHJEJCF_00130_gene;eC_number=3.5.1.108;Name=lpxC;db_xref=COG:COG0774;gene=lpxC;inference=ab initio prediction:Prodigal:2.6,similar to AA sequence:UniProtKB:P47205;locus_tag=NHHJEJCF_00130;product=UDP-3-O-acyl-N-acetylglucosamine deacetylase	Yes
134306	134707	402	ID=MGMFFAFE_00131;Parent=MGMFFAFE_00131_gene;inference=ab initio prediction:Prodigal:2.6;locus_tag=MGMFFAFE_00131;product=hypothetical protein	134303	134704	402	ID=NHHJEJCF_00131;Parent=NHHJEJCF_00131_gene;inference=ab initio prediction:Prodigal:2.6;locus_tag=NHHJEJCF_00131;product=hypothetical protein	Yes
134716	135594	879	ID=MGMFFAFE_00132;Parent=MGMFFAFE_00132_gene;eC_number=2.7.1.39;Name=thrB;db_xref=COG:COG0083;gene=thrB;inference=ab initio prediction:Prodigal:2.6,similar to AA sequence:UniProtKB:Q8Y4A6;locus_tag=MGMFFAFE_00132;product=Homoserine kinase	134713	135591	879	ID=NHHJEJCF_00132;Parent=NHHJEJCF_00132_gene;eC_number=2.7.1.39;Name=thrB;db_xref=COG:COG0083;gene=thrB;inference=ab initio prediction:Prodigal:2.6,similar to AA sequence:UniProtKB:Q8Y4A6;locus_tag=NHHJEJCF_00132;product=Homoserine kinase	Yes
135679	135876	198	ID=MGMFFAFE_00133;Parent=MGMFFAFE_00133_gene;inference=ab initio prediction:Prodigal:2.6;locus_tag=MGMFFAFE_00133;product=hypothetical protein	135676	135873	198	ID=NHHJEJCF_00133;Parent=NHHJEJCF_00133_gene;inference=ab initio prediction:Prodigal:2.6;locus_tag=NHHJEJCF_00133;product=hypothetical protein	Yes
135863	138478	2616	ID=MGMFFAFE_00134;Parent=MGMFFAFE_00134_gene;Name=lepA_1;gene=lepA_1;inference=ab initio prediction:Prodigal:2.6,protein motif:HAMAP:MF_00071;locus_tag=MGMFFAFE_00134;product=Elongation factor 4	135860	138475	2616	ID=NHHJEJCF_00134;Parent=NHHJEJCF_00134_gene;Name=lepA_1;gene=lepA_1;inference=ab initio prediction:Prodigal:2.6,protein motif:HAMAP:MF_00071;locus_tag=NHHJEJCF_00134;product=Elongation factor 4	Yes
138475	138837	363	ID=MGMFFAFE_00135;Parent=MGMFFAFE_00135_gene;Name=rbfA;gene=rbfA;inference=ab initio prediction:Prodigal:2.6,protein motif:HAMAP:MF_00003;locus_tag=MGMFFAFE_00135;product=Ribosome-binding factor A	138472	138834	363	ID=NHHJEJCF_00135;Parent=NHHJEJCF_00135_gene;Name=rbfA;gene=rbfA;inference=ab initio prediction:Prodigal:2.6,protein motif:HAMAP:MF_00003;locus_tag=NHHJEJCF_00135;product=Ribosome-binding factor A	Yes
138827	139249	423	ID=MGMFFAFE_00136;Parent=MGMFFAFE_00136_gene;Name=rimP;db_xref=COG:COG0779;gene=rimP;inference=ab initio prediction:Prodigal:2.6,similar to AA sequence:UniProtKB:O25687;locus_tag=MGMFFAFE_00136;product=Ribosome maturation factor RimP	138824	139246	423	ID=NHHJEJCF_00136;Parent=NHHJEJCF_00136_gene;Name=rimP;db_xref=COG:COG0779;gene=rimP;inference=ab initio prediction:Prodigal:2.6,similar to AA sequence:UniProtKB:O25687;locus_tag=NHHJEJCF_00136;product=Ribosome maturation factor RimP	Yes
139354	141342	1989	ID=MGMFFAFE_00137;Parent=MGMFFAFE_00137_gene;inference=ab initio prediction:Prodigal:2.6;locus_tag=MGMFFAFE_00137;product=hypothetical protein	139351	141339	1989	ID=NHHJEJCF_00137;Parent=NHHJEJCF_00137_gene;inference=ab initio prediction:Prodigal:2.6;locus_tag=NHHJEJCF_00137;product=hypothetical protein	Yes
141335	142666	1332	ID=MGMFFAFE_00138;Parent=MGMFFAFE_00138_gene;inference=ab initio prediction:Prodigal:2.6;locus_tag=MGMFFAFE_00138;product=hypothetical protein	141332	142663	1332	ID=NHHJEJCF_00138;Parent=NHHJEJCF_00138_gene;inference=ab initio prediction:Prodigal:2.6;locus_tag=NHHJEJCF_00138;product=hypothetical protein	Yes
142655	143458	804	ID=MGMFFAFE_00139;Parent=MGMFFAFE_00139_gene;Name=mntB;gene=mntB;inference=ab initio prediction:Prodigal:2.6,similar to AA sequence:UniProtKB:Q55282;locus_tag=MGMFFAFE_00139;product=Manganese transport system membrane protein MntB	142652	143455	804	ID=NHHJEJCF_00139;Parent=NHHJEJCF_00139_gene;Name=mntB;gene=mntB;inference=ab initio prediction:Prodigal:2.6,similar to AA sequence:UniProtKB:Q55282;locus_tag=NHHJEJCF_00139;product=Manganese transport system membrane protein MntB	Yes
143451	144305	855	ID=MGMFFAFE_00140;Parent=MGMFFAFE_00140_gene;eC_number=3.6.3.33;Name=btuD_1;gene=btuD_1;inference=ab initio prediction:Prodigal:2.6,protein motif:HAMAP:MF_01005;locus_tag=MGMFFAFE_00140;product=Vitamin B12 import ATP-binding protein BtuD	143448	144302	855	ID=NHHJEJCF_00140;Parent=NHHJEJCF_00140_gene;eC_number=3.6.3.33;Name=btuD_1;gene=btuD_1;inference=ab initio prediction:Prodigal:2.6,protein motif:HAMAP:MF_01005;locus_tag=NHHJEJCF_00140;product=Vitamin B12 import ATP-binding protein BtuD	Yes
144318	145208	891	ID=MGMFFAFE_00141;Parent=MGMFFAFE_00141_gene;Name=znuA;db_xref=COG:COG4531;gene=znuA;inference=ab initio prediction:Prodigal:2.6,similar to AA sequence:UniProtKB:P39172;locus_tag=MGMFFAFE_00141;product=High-affinity zinc uptake system protein ZnuA	144315	145205	891	ID=NHHJEJCF_00141;Parent=NHHJEJCF_00141_gene;Name=znuA;db_xref=COG:COG4531;gene=znuA;inference=ab initio prediction:Prodigal:2.6,similar to AA sequence:UniProtKB:P39172;locus_tag=NHHJEJCF_00141;product=High-affinity zinc uptake system protein ZnuA	Yes
145477	145806	330	ID=MGMFFAFE_00142;Parent=MGMFFAFE_00142_gene;inference=ab initio prediction:Prodigal:2.6;locus_tag=MGMFFAFE_00142;product=hypothetical protein	145474	145803	330	ID=NHHJEJCF_00142;Parent=NHHJEJCF_00142_gene;inference=ab initio prediction:Prodigal:2.6;locus_tag=NHHJEJCF_00142;product=hypothetical protein	Yes
145782	147446	1665	ID=MGMFFAFE_00143;Parent=MGMFFAFE_00143_gene;Name=pctC_1;db_xref=COG:COG0840;gene=pctC_1;inference=ab initio prediction:Prodigal:2.6,similar to AA sequence:UniProtKB:Q9HW93;locus_tag=MGMFFAFE_00143;product=Methyl-accepting chemotaxis protein PctC	145779	147443	1665	ID=NHHJEJCF_00143;Parent=NHHJEJCF_00143_gene;Name=pctC_1;db_xref=COG:COG0840;gene=pctC_1;inference=ab initio prediction:Prodigal:2.6,similar to AA sequence:UniProtKB:Q9HW93;locus_tag=NHHJEJCF_00143;product=Methyl-accepting chemotaxis protein PctC	Yes
147581	149362	1782	ID=MGMFFAFE_00144;Parent=MGMFFAFE_00144_gene;inference=ab initio prediction:Prodigal:2.6;locus_tag=MGMFFAFE_00144;product=hypothetical protein	147578	149359	1782	ID=NHHJEJCF_00144;Parent=NHHJEJCF_00144_gene;inference=ab initio prediction:Prodigal:2.6;locus_tag=NHHJEJCF_00144;product=hypothetical protein	Yes
149400	150338	939	ID=MGMFFAFE_00145;Parent=MGMFFAFE_00145_gene;eC_number=1.8.1.9;Name=trxB;db_xref=COG:COG0492;gene=trxB;inference=ab initio prediction:Prodigal:2.6,similar to AA sequence:UniProtKB:P56431;locus_tag=MGMFFAFE_00145;product=Thioredoxin reductase	149397	150335	939	ID=NHHJEJCF_00145;Parent=NHHJEJCF_00145_gene;eC_number=1.8.1.9;Name=trxB;db_xref=COG:COG0492;gene=trxB;inference=ab initio prediction:Prodigal:2.6,similar to AA sequence:UniProtKB:P56431;locus_tag=NHHJEJCF_00145;product=Thioredoxin reductase	Yes
150472	150786	315	ID=MGMFFAFE_00146;Parent=MGMFFAFE_00146_gene;Name=trxA;gene=trxA;inference=ab initio prediction:Prodigal:2.6,similar to AA sequence:UniProtKB:P0A4L2;locus_tag=MGMFFAFE_00146;product=Thioredoxin 1	150469	150783	315	ID=NHHJEJCF_00146;Parent=NHHJEJCF_00146_gene;Name=trxA;gene=trxA;inference=ab initio prediction:Prodigal:2.6,similar to AA sequence:UniProtKB:P0A4L2;locus_tag=NHHJEJCF_00146;product=Thioredoxin 1	Yes
150843	151181	339	ID=MGMFFAFE_00147;Parent=MGMFFAFE_00147_gene;inference=ab initio prediction:Prodigal:2.6,similar to AA sequence:UniProtKB:Q6NCZ4;locus_tag=MGMFFAFE_00147;note=UPF0102 protein RPA0323;product=hypothetical protein	150840	151178	339	ID=NHHJEJCF_00147;Parent=NHHJEJCF_00147_gene;inference=ab initio prediction:Prodigal:2.6,similar to AA sequence:UniProtKB:Q6NCZ4;locus_tag=NHHJEJCF_00147;note=UPF0102 protein RPA0323;product=hypothetical protein	Yes
151181	152428	1248	ID=MGMFFAFE_00148;Parent=MGMFFAFE_00148_gene;eC_number=1.1.1.3;Name=hom;db_xref=COG:COG0460;gene=hom;inference=ab initio prediction:Prodigal:2.6,similar to AA sequence:UniProtKB:P19582;locus_tag=MGMFFAFE_00148;product=Homoserine dehydrogenase	151178	152425	1248	ID=NHHJEJCF_00148;Parent=NHHJEJCF_00148_gene;eC_number=1.1.1.3;Name=hom;db_xref=COG:COG0460;gene=hom;inference=ab initio prediction:Prodigal:2.6,similar to AA sequence:UniProtKB:P19582;locus_tag=NHHJEJCF_00148;product=Homoserine dehydrogenase	Yes
152432	153634	1203	ID=MGMFFAFE_00149;Parent=MGMFFAFE_00149_gene;eC_number=2.6.1.2;Name=alaC;db_xref=COG:COG0436;gene=alaC;inference=ab initio prediction:Prodigal:2.6,similar to AA sequence:UniProtKB:P77434;locus_tag=MGMFFAFE_00149;product=Glutamate-pyruvate aminotransferase AlaC	152429	153631	1203	ID=NHHJEJCF_00149;Parent=NHHJEJCF_00149_gene;eC_number=2.6.1.2;Name=alaC;db_xref=COG:COG0436;gene=alaC;inference=ab initio prediction:Prodigal:2.6,similar to AA sequence:UniProtKB:P77434;locus_tag=NHHJEJCF_00149;product=Glutamate-pyruvate aminotransferase AlaC	Yes
153646	154452	807	ID=MGMFFAFE_00150;Parent=MGMFFAFE_00150_gene;inference=ab initio prediction:Prodigal:2.6;locus_tag=MGMFFAFE_00150;product=hypothetical protein	153643	154449	807	ID=NHHJEJCF_00150;Parent=NHHJEJCF_00150_gene;inference=ab initio prediction:Prodigal:2.6;locus_tag=NHHJEJCF_00150;product=hypothetical protein	Yes
154446	155384	939	ID=MGMFFAFE_00151;Parent=MGMFFAFE_00151_gene;inference=ab initio prediction:Prodigal:2.6;locus_tag=MGMFFAFE_00151;product=hypothetical protein	154443	155381	939	ID=NHHJEJCF_00151;Parent=NHHJEJCF_00151_gene;inference=ab initio prediction:Prodigal:2.6;locus_tag=NHHJEJCF_00151;product=hypothetical protein	Yes
155377	156060	684	ID=MGMFFAFE_00152;Parent=MGMFFAFE_00152_gene;eC_number=2.1.1.185;Name=rlmB;db_xref=COG:COG0566;gene=rlmB;inference=ab initio prediction:Prodigal:2.6,similar to AA sequence:UniProtKB:P44906;locus_tag=MGMFFAFE_00152;product=23S rRNA (guanosine-2'-O-)-methyltransferase RlmB	155374	156057	684	ID=NHHJEJCF_00152;Parent=NHHJEJCF_00152_gene;eC_number=2.1.1.185;Name=rlmB;db_xref=COG:COG0566;gene=rlmB;inference=ab initio prediction:Prodigal:2.6,similar to AA sequence:UniProtKB:P44906;locus_tag=NHHJEJCF_00152;product=23S rRNA (guanosine-2'-O-)-methyltransferase RlmB	Yes
156074	156898	825	ID=MGMFFAFE_00153;Parent=MGMFFAFE_00153_gene;eC_number=2.1.1.198;Name=rsmI;db_xref=COG:COG0313;gene=rsmI;inference=ab initio prediction:Prodigal:2.6,similar to AA sequence:UniProtKB:P67087;locus_tag=MGMFFAFE_00153;product=Ribosomal RNA small subunit methyltransferase I	156071	156895	825	ID=NHHJEJCF_00153;Parent=NHHJEJCF_00153_gene;eC_number=2.1.1.198;Name=rsmI;db_xref=COG:COG0313;gene=rsmI;inference=ab initio prediction:Prodigal:2.6,similar to AA sequence:UniProtKB:P67087;locus_tag=NHHJEJCF_00153;product=Ribosomal RNA small subunit methyltransferase I	Yes
156901	157101	201	ID=MGMFFAFE_00154;Parent=MGMFFAFE_00154_gene;Name=rpmE;db_xref=COG:COG0254;gene=rpmE;inference=ab initio prediction:Prodigal:2.6,similar to AA sequence:UniProtKB:Q9K4E5;locus_tag=MGMFFAFE_00154;product=50S ribosomal protein L31	156898	157098	201	ID=NHHJEJCF_00154;Parent=NHHJEJCF_00154_gene;Name=rpmE;db_xref=COG:COG0254;gene=rpmE;inference=ab initio prediction:Prodigal:2.6,similar to AA sequence:UniProtKB:Q9K4E5;locus_tag=NHHJEJCF_00154;product=50S ribosomal protein L31	Yes
157180	157836	657	ID=MGMFFAFE_00155;Parent=MGMFFAFE_00155_gene;eC_number=2.1.1.193;Name=rsmE;db_xref=COG:COG1385;gene=rsmE;inference=ab initio prediction:Prodigal:2.6,similar to AA sequence:UniProtKB:P0AGL7;locus_tag=MGMFFAFE_00155;product=Ribosomal RNA small subunit methyltransferase E	157177	157833	657	ID=NHHJEJCF_00155;Parent=NHHJEJCF_00155_gene;eC_number=2.1.1.193;Name=rsmE;db_xref=COG:COG1385;gene=rsmE;inference=ab initio prediction:Prodigal:2.6,similar to AA sequence:UniProtKB:P0AGL7;locus_tag=NHHJEJCF_00155;product=Ribosomal RNA small subunit methyltransferase E	Yes
157838	158245	408	ID=MGMFFAFE_00156;Parent=MGMFFAFE_00156_gene;inference=ab initio prediction:Prodigal:2.6;locus_tag=MGMFFAFE_00156;product=hypothetical protein	157835	158242	408	ID=NHHJEJCF_00156;Parent=NHHJEJCF_00156_gene;inference=ab initio prediction:Prodigal:2.6;locus_tag=NHHJEJCF_00156;product=hypothetical protein	Yes
158245	158670	426	ID=MGMFFAFE_00157;Parent=MGMFFAFE_00157_gene;inference=ab initio prediction:Prodigal:2.6;locus_tag=MGMFFAFE_00157;product=hypothetical protein	158242	158667	426	ID=NHHJEJCF_00157;Parent=NHHJEJCF_00157_gene;inference=ab initio prediction:Prodigal:2.6;locus_tag=NHHJEJCF_00157;product=hypothetical protein	Yes
158670	159251	582	ID=MGMFFAFE_00158;Parent=MGMFFAFE_00158_gene;inference=ab initio prediction:Prodigal:2.6;locus_tag=MGMFFAFE_00158;product=hypothetical protein	158667	159248	582	ID=NHHJEJCF_00158;Parent=NHHJEJCF_00158_gene;inference=ab initio prediction:Prodigal:2.6;locus_tag=NHHJEJCF_00158;product=hypothetical protein	Yes
159248	159991	744	ID=MGMFFAFE_00159;Parent=MGMFFAFE_00159_gene;eC_number=4.3.99.3;Name=queE_1;gene=queE_1;inference=ab initio prediction:Prodigal:2.6,protein motif:HAMAP:MF_00917;locus_tag=MGMFFAFE_00159;product=7-carboxy-7-deazaguanine synthase	159245	159988	744	ID=NHHJEJCF_00159;Parent=NHHJEJCF_00159_gene;eC_number=4.3.99.3;Name=queE_1;gene=queE_1;inference=ab initio prediction:Prodigal:2.6,protein motif:HAMAP:MF_00917;locus_tag=NHHJEJCF_00159;product=7-carboxy-7-deazaguanine synthase	Yes
159994	160956	963	ID=MGMFFAFE_00160;Parent=MGMFFAFE_00160_gene;eC_number=4.1.99.22;Name=moaA;db_xref=COG:COG2896;gene=moaA;inference=ab initio prediction:Prodigal:2.6,similar to AA sequence:UniProtKB:P69848;locus_tag=MGMFFAFE_00160;product=GTP 3'%2C8-cyclase	159991	160953	963	ID=NHHJEJCF_00160;Parent=NHHJEJCF_00160_gene;eC_number=4.1.99.22;Name=moaA;db_xref=COG:COG2896;gene=moaA;inference=ab initio prediction:Prodigal:2.6,similar to AA sequence:UniProtKB:P69848;locus_tag=NHHJEJCF_00160;product=GTP 3'%2C8-cyclase	Yes
160969	161484	516	ID=MGMFFAFE_00161;Parent=MGMFFAFE_00161_gene;inference=ab initio prediction:Prodigal:2.6;locus_tag=MGMFFAFE_00161;product=hypothetical protein	160966	161481	516	ID=NHHJEJCF_00161;Parent=NHHJEJCF_00161_gene;inference=ab initio prediction:Prodigal:2.6;locus_tag=NHHJEJCF_00161;product=hypothetical protein	Yes
161481	161978	498	ID=MGMFFAFE_00162;Parent=MGMFFAFE_00162_gene;inference=ab initio prediction:Prodigal:2.6;locus_tag=MGMFFAFE_00162;product=hypothetical protein	161478	161975	498	ID=NHHJEJCF_00162;Parent=NHHJEJCF_00162_gene;inference=ab initio prediction:Prodigal:2.6;locus_tag=NHHJEJCF_00162;product=hypothetical protein	Yes
161969	162853	885	ID=MGMFFAFE_00163;Parent=MGMFFAFE_00163_gene;eC_number=2.5.1.-;Name=ubiA;gene=ubiA;inference=ab initio prediction:Prodigal:2.6,protein motif:HAMAP:MF_01635;locus_tag=MGMFFAFE_00163;product=4-hydroxybenzoate octaprenyltransferase	161966	162850	885	ID=NHHJEJCF_00163;Parent=NHHJEJCF_00163_gene;eC_number=2.5.1.-;Name=ubiA;gene=ubiA;inference=ab initio prediction:Prodigal:2.6,protein motif:HAMAP:MF_01635;locus_tag=NHHJEJCF_00163;product=4-hydroxybenzoate octaprenyltransferase	Yes
162924	163793	870	ID=MGMFFAFE_00164;Parent=MGMFFAFE_00164_gene;eC_number=2.5.1.75;Name=miaA;db_xref=COG:COG0324;gene=miaA;inference=ab initio prediction:Prodigal:2.6,similar to AA sequence:UniProtKB:P16384;locus_tag=MGMFFAFE_00164;product=tRNA dimethylallyltransferase	162921	163790	870	ID=NHHJEJCF_00164;Parent=NHHJEJCF_00164_gene;eC_number=2.5.1.75;Name=miaA;db_xref=COG:COG0324;gene=miaA;inference=ab initio prediction:Prodigal:2.6,similar to AA sequence:UniProtKB:P16384;locus_tag=NHHJEJCF_00164;product=tRNA dimethylallyltransferase	Yes
163779	164342	564	ID=MGMFFAFE_00165;Parent=MGMFFAFE_00165_gene;Name=mntP;db_xref=COG:COG1971;gene=mntP;inference=ab initio prediction:Prodigal:2.6,similar to AA sequence:UniProtKB:P76264;locus_tag=MGMFFAFE_00165;product=putative manganese efflux pump MntP	163776	164339	564	ID=NHHJEJCF_00165;Parent=NHHJEJCF_00165_gene;Name=mntP;db_xref=COG:COG1971;gene=mntP;inference=ab initio prediction:Prodigal:2.6,similar to AA sequence:UniProtKB:P76264;locus_tag=NHHJEJCF_00165;product=putative manganese efflux pump MntP	Yes
164700	164882	183	ID=MGMFFAFE_00167;Parent=MGMFFAFE_00167_gene;inference=ab initio prediction:Prodigal:2.6;locus_tag=MGMFFAFE_00167;product=hypothetical protein	164697	164879	183	ID=NHHJEJCF_00167;Parent=NHHJEJCF_00167_gene;inference=ab initio prediction:Prodigal:2.6;locus_tag=NHHJEJCF_00167;product=hypothetical protein	Yes
165146	165808	663	ID=MGMFFAFE_00168;Parent=MGMFFAFE_00168_gene;eC_number=1.15.1.1;Name=sodB;db_xref=COG:COG0605;gene=sodB;inference=ab initio prediction:Prodigal:2.6,similar to AA sequence:UniProtKB:P43312;locus_tag=MGMFFAFE_00168;product=Superoxide dismutase [Fe]	165143	165805	663	ID=NHHJEJCF_00168;Parent=NHHJEJCF_00168_gene;eC_number=1.15.1.1;Name=sodB;db_xref=COG:COG0605;gene=sodB;inference=ab initio prediction:Prodigal:2.6,similar to AA sequence:UniProtKB:P43312;locus_tag=NHHJEJCF_00168;product=Superoxide dismutase [Fe]	Yes
165836	167041	1206	ID=MGMFFAFE_00169;Parent=MGMFFAFE_00169_gene;eC_number=1.5.1.43;db_xref=COG:COG1748;inference=ab initio prediction:Prodigal:2.6,similar to AA sequence:UniProtKB:Q9KRL3;locus_tag=MGMFFAFE_00169;product=Carboxynorspermidine synthase	165833	167038	1206	ID=NHHJEJCF_00169;Parent=NHHJEJCF_00169_gene;eC_number=1.5.1.43;db_xref=COG:COG1748;inference=ab initio prediction:Prodigal:2.6,similar to AA sequence:UniProtKB:Q9KRL3;locus_tag=NHHJEJCF_00169;product=Carboxynorspermidine synthase	Yes
167083	167988	906	ID=MGMFFAFE_00170;Parent=MGMFFAFE_00170_gene;eC_number=3.6.3.33;Name=btuD_2;gene=btuD_2;inference=ab initio prediction:Prodigal:2.6,protein motif:HAMAP:MF_01005;locus_tag=MGMFFAFE_00170;product=Vitamin B12 import ATP-binding protein BtuD	167080	167985	906	ID=NHHJEJCF_00170;Parent=NHHJEJCF_00170_gene;eC_number=3.6.3.33;Name=btuD_2;gene=btuD_2;inference=ab initio prediction:Prodigal:2.6,protein motif:HAMAP:MF_01005;locus_tag=NHHJEJCF_00170;product=Vitamin B12 import ATP-binding protein BtuD	Yes
167975	169591	1617	ID=MGMFFAFE_00171;Parent=MGMFFAFE_00171_gene;inference=ab initio prediction:Prodigal:2.6;locus_tag=MGMFFAFE_00171;product=hypothetical protein	167972	169588	1617	ID=NHHJEJCF_00171;Parent=NHHJEJCF_00171_gene;inference=ab initio prediction:Prodigal:2.6;locus_tag=NHHJEJCF_00171;product=hypothetical protein	Yes
169591	170595	1005	ID=MGMFFAFE_00172;Parent=MGMFFAFE_00172_gene;Name=futA1;gene=futA1;inference=ab initio prediction:Prodigal:2.6,similar to AA sequence:UniProtKB:P72827;locus_tag=MGMFFAFE_00172;product=Iron uptake protein A1	169588	170592	1005	ID=NHHJEJCF_00172;Parent=NHHJEJCF_00172_gene;Name=futA1;gene=futA1;inference=ab initio prediction:Prodigal:2.6,similar to AA sequence:UniProtKB:P72827;locus_tag=NHHJEJCF_00172;product=Iron uptake protein A1	Yes
170606	170716	111	ID=MGMFFAFE_00173;Parent=MGMFFAFE_00173_gene;inference=ab initio prediction:Prodigal:2.6;locus_tag=MGMFFAFE_00173;product=hypothetical protein	170603	170713	111	ID=NHHJEJCF_00173;Parent=NHHJEJCF_00173_gene;inference=ab initio prediction:Prodigal:2.6;locus_tag=NHHJEJCF_00173;product=hypothetical protein	Yes
170945	171796	852	ID=MGMFFAFE_00174;Parent=MGMFFAFE_00174_gene;inference=ab initio prediction:Prodigal:2.6;locus_tag=MGMFFAFE_00174;product=hypothetical protein	170942	171793	852	ID=NHHJEJCF_00174;Parent=NHHJEJCF_00174_gene;inference=ab initio prediction:Prodigal:2.6;locus_tag=NHHJEJCF_00174;product=hypothetical protein	Yes
171793	174060	2268	ID=MGMFFAFE_00175;Parent=MGMFFAFE_00175_gene;Name=btuB_1;gene=btuB_1;inference=ab initio prediction:Prodigal:2.6,protein motif:HAMAP:MF_01531;locus_tag=MGMFFAFE_00175;product=Vitamin B12 transporter BtuB	171790	174057	2268	ID=NHHJEJCF_00175;Parent=NHHJEJCF_00175_gene;Name=btuB_1;gene=btuB_1;inference=ab initio prediction:Prodigal:2.6,protein motif:HAMAP:MF_01531;locus_tag=NHHJEJCF_00175;product=Vitamin B12 transporter BtuB	Yes
174072	174833	762	ID=MGMFFAFE_00176;Parent=MGMFFAFE_00176_gene;Name=exbB;db_xref=COG:COG0811;gene=exbB;inference=ab initio prediction:Prodigal:2.6,similar to AA sequence:UniProtKB:P0ABU7;locus_tag=MGMFFAFE_00176;product=Biopolymer transport protein ExbB	174069	174830	762	ID=NHHJEJCF_00176;Parent=NHHJEJCF_00176_gene;Name=exbB;db_xref=COG:COG0811;gene=exbB;inference=ab initio prediction:Prodigal:2.6,similar to AA sequence:UniProtKB:P0ABU7;locus_tag=NHHJEJCF_00176;product=Biopolymer transport protein ExbB	Yes
174820	175230	411	ID=MGMFFAFE_00177;Parent=MGMFFAFE_00177_gene;Name=exbD_2;db_xref=COG:COG0848;gene=exbD_2;inference=ab initio prediction:Prodigal:2.6,similar to AA sequence:UniProtKB:P0ABV2;locus_tag=MGMFFAFE_00177;product=Biopolymer transport protein ExbD	174817	175227	411	ID=NHHJEJCF_00177;Parent=NHHJEJCF_00177_gene;Name=exbD_2;db_xref=COG:COG0848;gene=exbD_2;inference=ab initio prediction:Prodigal:2.6,similar to AA sequence:UniProtKB:P0ABV2;locus_tag=NHHJEJCF_00177;product=Biopolymer transport protein ExbD	Yes
175232	175978	747	ID=MGMFFAFE_00178;Parent=MGMFFAFE_00178_gene;inference=ab initio prediction:Prodigal:2.6;locus_tag=MGMFFAFE_00178;product=hypothetical protein	175229	175975	747	ID=NHHJEJCF_00178;Parent=NHHJEJCF_00178_gene;inference=ab initio prediction:Prodigal:2.6;locus_tag=NHHJEJCF_00178;product=hypothetical protein	Yes
176030	177229	1200	ID=MGMFFAFE_00179;Parent=MGMFFAFE_00179_gene;inference=ab initio prediction:Prodigal:2.6;locus_tag=MGMFFAFE_00179;product=hypothetical protein	176027	177226	1200	ID=NHHJEJCF_00179;Parent=NHHJEJCF_00179_gene;inference=ab initio prediction:Prodigal:2.6;locus_tag=NHHJEJCF_00179;product=hypothetical protein	Yes
177328	178686	1359	ID=MGMFFAFE_00180;Parent=MGMFFAFE_00180_gene;inference=ab initio prediction:Prodigal:2.6,similar to AA sequence:UniProtKB:P9WFP3;locus_tag=MGMFFAFE_00180;note=UPF0053 protein Rv1842c;product=hypothetical protein	177325	178683	1359	ID=NHHJEJCF_00180;Parent=NHHJEJCF_00180_gene;inference=ab initio prediction:Prodigal:2.6,similar to AA sequence:UniProtKB:P9WFP3;locus_tag=NHHJEJCF_00180;note=UPF0053 protein Rv1842c;product=hypothetical protein	Yes
178700	179884	1185	ID=MGMFFAFE_00181;Parent=MGMFFAFE_00181_gene;eC_number=3.6.1.41;Name=apaH;gene=apaH;inference=ab initio prediction:Prodigal:2.6,protein motif:HAMAP:MF_00199;locus_tag=MGMFFAFE_00181;product=Bis(5'-nucleosyl)-tetraphosphatase%2C symmetrical	178697	179881	1185	ID=NHHJEJCF_00181;Parent=NHHJEJCF_00181_gene;eC_number=3.6.1.41;Name=apaH;gene=apaH;inference=ab initio prediction:Prodigal:2.6,protein motif:HAMAP:MF_00199;locus_tag=NHHJEJCF_00181;product=Bis(5'-nucleosyl)-tetraphosphatase%2C symmetrical	Yes
179894	180103	210	ID=MGMFFAFE_00182;Parent=MGMFFAFE_00182_gene;inference=ab initio prediction:Prodigal:2.6;locus_tag=MGMFFAFE_00182;product=hypothetical protein	179891	180100	210	ID=NHHJEJCF_00182;Parent=NHHJEJCF_00182_gene;inference=ab initio prediction:Prodigal:2.6;locus_tag=NHHJEJCF_00182;product=hypothetical protein	Yes
180096	180815	720	ID=MGMFFAFE_00183;Parent=MGMFFAFE_00183_gene;inference=ab initio prediction:Prodigal:2.6,similar to AA sequence:UniProtKB:P67127;locus_tag=MGMFFAFE_00183;note=UPF0053 inner membrane protein YgdQ;product=hypothetical protein	180093	180812	720	ID=NHHJEJCF_00183;Parent=NHHJEJCF_00183_gene;inference=ab initio prediction:Prodigal:2.6,similar to AA sequence:UniProtKB:P67127;locus_tag=NHHJEJCF_00183;note=UPF0053 inner membrane protein YgdQ;product=hypothetical protein	Yes
180887	181453	567	ID=MGMFFAFE_00184;Parent=MGMFFAFE_00184_gene;eC_number=2.1.2.2;Name=purN;db_xref=COG:COG0299;gene=purN;inference=ab initio prediction:Prodigal:2.6,similar to AA sequence:UniProtKB:P08179;locus_tag=MGMFFAFE_00184;product=Phosphoribosylglycinamide formyltransferase	180884	181450	567	ID=NHHJEJCF_00184;Parent=NHHJEJCF_00184_gene;eC_number=2.1.2.2;Name=purN;db_xref=COG:COG0299;gene=purN;inference=ab initio prediction:Prodigal:2.6,similar to AA sequence:UniProtKB:P08179;locus_tag=NHHJEJCF_00184;product=Phosphoribosylglycinamide formyltransferase	Yes
181444	182814	1371	ID=MGMFFAFE_00185;Parent=MGMFFAFE_00185_gene;Name=nnr;db_xref=COG:COG0062;gene=nnr;inference=ab initio prediction:Prodigal:2.6,similar to AA sequence:UniProtKB:P56176;locus_tag=MGMFFAFE_00185;product=Bifunctional NAD(P)H-hydrate repair enzyme Nnr	181441	182811	1371	ID=NHHJEJCF_00185;Parent=NHHJEJCF_00185_gene;Name=nnr;db_xref=COG:COG0062;gene=nnr;inference=ab initio prediction:Prodigal:2.6,similar to AA sequence:UniProtKB:P56176;locus_tag=NHHJEJCF_00185;product=Bifunctional NAD(P)H-hydrate repair enzyme Nnr	Yes
182798	183496	699	ID=MGMFFAFE_00186;Parent=MGMFFAFE_00186_gene;inference=ab initio prediction:Prodigal:2.6;locus_tag=MGMFFAFE_00186;product=hypothetical protein	182795	183493	699	ID=NHHJEJCF_00186;Parent=NHHJEJCF_00186_gene;inference=ab initio prediction:Prodigal:2.6;locus_tag=NHHJEJCF_00186;product=hypothetical protein	Yes
183498	185003	1506	ID=MGMFFAFE_00187;Parent=MGMFFAFE_00187_gene;Name=comM;db_xref=COG:COG0606;gene=comM;inference=ab initio prediction:Prodigal:2.6,similar to AA sequence:UniProtKB:P45049;locus_tag=MGMFFAFE_00187;product=Competence protein ComM	183495	185000	1506	ID=NHHJEJCF_00187;Parent=NHHJEJCF_00187_gene;Name=comM;db_xref=COG:COG0606;gene=comM;inference=ab initio prediction:Prodigal:2.6,similar to AA sequence:UniProtKB:P45049;locus_tag=NHHJEJCF_00187;product=Competence protein ComM	Yes
185000	185527	528	ID=MGMFFAFE_00188;Parent=MGMFFAFE_00188_gene;eC_number=3.5.1.88;Name=def;db_xref=COG:COG0242;gene=def;inference=ab initio prediction:Prodigal:2.6,similar to AA sequence:UniProtKB:Q9I7A8;locus_tag=MGMFFAFE_00188;product=Peptide deformylase	184997	185524	528	ID=NHHJEJCF_00188;Parent=NHHJEJCF_00188_gene;eC_number=3.5.1.88;Name=def;db_xref=COG:COG0242;gene=def;inference=ab initio prediction:Prodigal:2.6,similar to AA sequence:UniProtKB:Q9I7A8;locus_tag=NHHJEJCF_00188;product=Peptide deformylase	Yes
185563	186147	585	ID=MGMFFAFE_00189;Parent=MGMFFAFE_00189_gene;eC_number=3.4.21.92;Name=clpP;db_xref=COG:COG0740;gene=clpP;inference=ab initio prediction:Prodigal:2.6,similar to AA sequence:UniProtKB:P56156;locus_tag=MGMFFAFE_00189;product=ATP-dependent Clp protease proteolytic subunit	185560	186144	585	ID=NHHJEJCF_00189;Parent=NHHJEJCF_00189_gene;eC_number=3.4.21.92;Name=clpP;db_xref=COG:COG0740;gene=clpP;inference=ab initio prediction:Prodigal:2.6,similar to AA sequence:UniProtKB:P56156;locus_tag=NHHJEJCF_00189;product=ATP-dependent Clp protease proteolytic subunit	Yes
186147	187481	1335	ID=MGMFFAFE_00190;Parent=MGMFFAFE_00190_gene;eC_number=5.2.1.8;Name=tig;db_xref=COG:COG0544;gene=tig;inference=ab initio prediction:Prodigal:2.6,similar to AA sequence:UniProtKB:P80698;locus_tag=MGMFFAFE_00190;product=Trigger factor	186144	187478	1335	ID=NHHJEJCF_00190;Parent=NHHJEJCF_00190_gene;eC_number=5.2.1.8;Name=tig;db_xref=COG:COG0544;gene=tig;inference=ab initio prediction:Prodigal:2.6,similar to AA sequence:UniProtKB:P80698;locus_tag=NHHJEJCF_00190;product=Trigger factor	Yes
187625	188197	573	ID=MGMFFAFE_00191;Parent=MGMFFAFE_00191_gene;eC_number=3.5.4.16;Name=folE;db_xref=COG:COG0302;gene=folE;inference=ab initio prediction:Prodigal:2.6,similar to AA sequence:UniProtKB:P9WN57;locus_tag=MGMFFAFE_00191;product=GTP cyclohydrolase 1	187622	188194	573	ID=NHHJEJCF_00191;Parent=NHHJEJCF_00191_gene;eC_number=3.5.4.16;Name=folE;db_xref=COG:COG0302;gene=folE;inference=ab initio prediction:Prodigal:2.6,similar to AA sequence:UniProtKB:P9WN57;locus_tag=NHHJEJCF_00191;product=GTP cyclohydrolase 1	Yes
188197	189582	1386	ID=MGMFFAFE_00192;Parent=MGMFFAFE_00192_gene;eC_number=3.6.3.14;Name=fliI;db_xref=COG:COG1157;gene=fliI;inference=ab initio prediction:Prodigal:2.6,similar to AA sequence:UniProtKB:O07025;locus_tag=MGMFFAFE_00192;product=Flagellum-specific ATP synthase	188194	189579	1386	ID=NHHJEJCF_00192;Parent=NHHJEJCF_00192_gene;eC_number=3.6.3.14;Name=fliI;db_xref=COG:COG1157;gene=fliI;inference=ab initio prediction:Prodigal:2.6,similar to AA sequence:UniProtKB:O07025;locus_tag=NHHJEJCF_00192;product=Flagellum-specific ATP synthase	Yes
189585	190922	1338	ID=MGMFFAFE_00193;Parent=MGMFFAFE_00193_gene;eC_number=2.4.2.14;Name=purF;db_xref=COG:COG0034;gene=purF;inference=ab initio prediction:Prodigal:2.6,similar to AA sequence:UniProtKB:P00497;locus_tag=MGMFFAFE_00193;product=Amidophosphoribosyltransferase	189582	190919	1338	ID=NHHJEJCF_00193;Parent=NHHJEJCF_00193_gene;eC_number=2.4.2.14;Name=purF;db_xref=COG:COG0034;gene=purF;inference=ab initio prediction:Prodigal:2.6,similar to AA sequence:UniProtKB:P00497;locus_tag=NHHJEJCF_00193;product=Amidophosphoribosyltransferase	Yes
190924	191652	729	ID=MGMFFAFE_00194;Parent=MGMFFAFE_00194_gene;eC_number=1.17.1.8;Name=dapB;db_xref=COG:COG0289;gene=dapB;inference=ab initio prediction:Prodigal:2.6,similar to AA sequence:UniProtKB:P94844;locus_tag=MGMFFAFE_00194;product=4-hydroxy-tetrahydrodipicolinate reductase	190921	191649	729	ID=NHHJEJCF_00194;Parent=NHHJEJCF_00194_gene;eC_number=1.17.1.8;Name=dapB;db_xref=COG:COG0289;gene=dapB;inference=ab initio prediction:Prodigal:2.6,similar to AA sequence:UniProtKB:P94844;locus_tag=NHHJEJCF_00194;product=4-hydroxy-tetrahydrodipicolinate reductase	Yes
191715	192896	1182	ID=MGMFFAFE_00195;Parent=MGMFFAFE_00195_gene;db_xref=COG:COG2256;inference=ab initio prediction:Prodigal:2.6,similar to AA sequence:UniProtKB:P9WQN1;locus_tag=MGMFFAFE_00195;product=putative AAA domain-containing protein	191712	192893	1182	ID=NHHJEJCF_00195;Parent=NHHJEJCF_00195_gene;db_xref=COG:COG2256;inference=ab initio prediction:Prodigal:2.6,similar to AA sequence:UniProtKB:P9WQN1;locus_tag=NHHJEJCF_00195;product=putative AAA domain-containing protein	Yes
192896	194023	1128	ID=MGMFFAFE_00196;Parent=MGMFFAFE_00196_gene;inference=ab initio prediction:Prodigal:2.6;locus_tag=MGMFFAFE_00196;product=hypothetical protein	192893	194020	1128	ID=NHHJEJCF_00196;Parent=NHHJEJCF_00196_gene;inference=ab initio prediction:Prodigal:2.6;locus_tag=NHHJEJCF_00196;product=hypothetical protein	Yes
194157	194504	348	ID=MGMFFAFE_00197;Parent=MGMFFAFE_00197_gene;inference=ab initio prediction:Prodigal:2.6;locus_tag=MGMFFAFE_00197;product=hypothetical protein	194154	194501	348	ID=NHHJEJCF_00197;Parent=NHHJEJCF_00197_gene;inference=ab initio prediction:Prodigal:2.6;locus_tag=NHHJEJCF_00197;product=hypothetical protein	Yes
194603	195208	606	ID=MGMFFAFE_00198;Parent=MGMFFAFE_00198_gene;inference=ab initio prediction:Prodigal:2.6;locus_tag=MGMFFAFE_00198;product=hypothetical protein	194600	195205	606	ID=NHHJEJCF_00198;Parent=NHHJEJCF_00198_gene;inference=ab initio prediction:Prodigal:2.6;locus_tag=NHHJEJCF_00198;product=hypothetical protein	Yes
195177	195500	324	ID=MGMFFAFE_00199;Parent=MGMFFAFE_00199_gene;inference=ab initio prediction:Prodigal:2.6;locus_tag=MGMFFAFE_00199;product=hypothetical protein	195174	195497	324	ID=NHHJEJCF_00199;Parent=NHHJEJCF_00199_gene;inference=ab initio prediction:Prodigal:2.6;locus_tag=NHHJEJCF_00199;product=hypothetical protein	Yes
195744	196199	456	ID=MGMFFAFE_00200;Parent=MGMFFAFE_00200_gene;inference=ab initio prediction:Prodigal:2.6;locus_tag=MGMFFAFE_00200;product=hypothetical protein	195741	196196	456	ID=NHHJEJCF_00200;Parent=NHHJEJCF_00200_gene;inference=ab initio prediction:Prodigal:2.6;locus_tag=NHHJEJCF_00200;product=hypothetical protein	Yes
196225	197088	864	ID=MGMFFAFE_00201;Parent=MGMFFAFE_00201_gene;Name=citN;db_xref=COG:COG2851;gene=citN;inference=ab initio prediction:Prodigal:2.6,similar to AA sequence:UniProtKB:P42308;locus_tag=MGMFFAFE_00201;product=Citrate transporter	196222	197085	864	ID=NHHJEJCF_00201;Parent=NHHJEJCF_00201_gene;Name=citN;db_xref=COG:COG2851;gene=citN;inference=ab initio prediction:Prodigal:2.6,similar to AA sequence:UniProtKB:P42308;locus_tag=NHHJEJCF_00201;product=Citrate transporter	Yes
197273	199267	1995	ID=MGMFFAFE_00202;Parent=MGMFFAFE_00202_gene;inference=ab initio prediction:Prodigal:2.6;locus_tag=MGMFFAFE_00202;product=hypothetical protein	197270	199264	1995	ID=NHHJEJCF_00202;Parent=NHHJEJCF_00202_gene;inference=ab initio prediction:Prodigal:2.6;locus_tag=NHHJEJCF_00202;product=hypothetical protein	Yes
199341	200144	804	ID=MGMFFAFE_00203;Parent=MGMFFAFE_00203_gene;eC_number=3.6.1.27;Name=uppP;db_xref=COG:COG1968;gene=uppP;inference=ab initio prediction:Prodigal:2.6,similar to AA sequence:UniProtKB:P60932;locus_tag=MGMFFAFE_00203;product=Undecaprenyl-diphosphatase	199338	200141	804	ID=NHHJEJCF_00203;Parent=NHHJEJCF_00203_gene;eC_number=3.6.1.27;Name=uppP;db_xref=COG:COG1968;gene=uppP;inference=ab initio prediction:Prodigal:2.6,similar to AA sequence:UniProtKB:P60932;locus_tag=NHHJEJCF_00203;product=Undecaprenyl-diphosphatase	Yes
200275	202083	1809	ID=MGMFFAFE_00204;Parent=MGMFFAFE_00204_gene;eC_number=6.1.1.3;Name=thrZ;db_xref=COG:COG0441;gene=thrZ;inference=ab initio prediction:Prodigal:2.6,similar to AA sequence:UniProtKB:P18256;locus_tag=MGMFFAFE_00204;product=Threonine--tRNA ligase 2	200272	202080	1809	ID=NHHJEJCF_00204;Parent=NHHJEJCF_00204_gene;eC_number=6.1.1.3;Name=thrZ;db_xref=COG:COG0441;gene=thrZ;inference=ab initio prediction:Prodigal:2.6,similar to AA sequence:UniProtKB:P18256;locus_tag=NHHJEJCF_00204;product=Threonine--tRNA ligase 2	Yes
202080	202598	519	ID=MGMFFAFE_00205;Parent=MGMFFAFE_00205_gene;Name=infC;gene=infC;inference=ab initio prediction:Prodigal:2.6,similar to AA sequence:UniProtKB:Q5HWW2;locus_tag=MGMFFAFE_00205;product=Translation initiation factor IF-3	202077	202595	519	ID=NHHJEJCF_00205;Parent=NHHJEJCF_00205_gene;Name=infC;gene=infC;inference=ab initio prediction:Prodigal:2.6,similar to AA sequence:UniProtKB:Q5HWW2;locus_tag=NHHJEJCF_00205;product=Translation initiation factor IF-3	Yes
202637	203728	1092	ID=MGMFFAFE_00206;Parent=MGMFFAFE_00206_gene;eC_number=2.1.1.72;Name=fokIM;gene=fokIM;inference=ab initio prediction:Prodigal:2.6,similar to AA sequence:UniProtKB:P14871;locus_tag=MGMFFAFE_00206;product=Modification methylase FokI	202634	203725	1092	ID=NHHJEJCF_00206;Parent=NHHJEJCF_00206_gene;eC_number=2.1.1.72;Name=fokIM;gene=fokIM;inference=ab initio prediction:Prodigal:2.6,similar to AA sequence:UniProtKB:P14871;locus_tag=NHHJEJCF_00206;product=Modification methylase FokI	Yes
204203	204649	447	ID=MGMFFAFE_00207;Parent=MGMFFAFE_00207_gene;inference=ab initio prediction:Prodigal:2.6;locus_tag=MGMFFAFE_00207;product=hypothetical protein	204200	204646	447	ID=NHHJEJCF_00207;Parent=NHHJEJCF_00207_gene;inference=ab initio prediction:Prodigal:2.6;locus_tag=NHHJEJCF_00207;product=hypothetical protein	Yes
204813	205043	231	ID=MGMFFAFE_00208;Parent=MGMFFAFE_00208_gene;inference=ab initio prediction:Prodigal:2.6;locus_tag=MGMFFAFE_00208;product=hypothetical protein	204810	205040	231	ID=NHHJEJCF_00208;Parent=NHHJEJCF_00208_gene;inference=ab initio prediction:Prodigal:2.6;locus_tag=NHHJEJCF_00208;product=hypothetical protein	Yes
205106	205345	240	ID=MGMFFAFE_00209;Parent=MGMFFAFE_00209_gene;inference=ab initio prediction:Prodigal:2.6;locus_tag=MGMFFAFE_00209;product=hypothetical protein	205103	205342	240	ID=NHHJEJCF_00209;Parent=NHHJEJCF_00209_gene;inference=ab initio prediction:Prodigal:2.6;locus_tag=NHHJEJCF_00209;product=hypothetical protein	Yes
205424	205606	183	ID=MGMFFAFE_00210;Parent=MGMFFAFE_00210_gene;inference=ab initio prediction:Prodigal:2.6;locus_tag=MGMFFAFE_00210;product=hypothetical protein	205421	205603	183	ID=NHHJEJCF_00210;Parent=NHHJEJCF_00210_gene;inference=ab initio prediction:Prodigal:2.6;locus_tag=NHHJEJCF_00210;product=hypothetical protein	Yes
206043	206246	204	ID=MGMFFAFE_00211;Parent=MGMFFAFE_00211_gene;inference=ab initio prediction:Prodigal:2.6;locus_tag=MGMFFAFE_00211;product=hypothetical protein	206040	206243	204	ID=NHHJEJCF_00211;Parent=NHHJEJCF_00211_gene;inference=ab initio prediction:Prodigal:2.6;locus_tag=NHHJEJCF_00211;product=hypothetical protein	Yes
206505	206687	183	ID=MGMFFAFE_00212;Parent=MGMFFAFE_00212_gene;eC_number=3.4.21.-;Name=espC;gene=espC;inference=ab initio prediction:Prodigal:2.6,similar to AA sequence:UniProtKB:Q9EZE7;locus_tag=MGMFFAFE_00212;product=Serine protease EspC	206502	206684	183	ID=NHHJEJCF_00212;Parent=NHHJEJCF_00212_gene;eC_number=3.4.21.-;Name=espC;gene=espC;inference=ab initio prediction:Prodigal:2.6,similar to AA sequence:UniProtKB:Q9EZE7;locus_tag=NHHJEJCF_00212;product=Serine protease EspC	Yes
207610	208239	630	ID=MGMFFAFE_00213;Parent=MGMFFAFE_00213_gene;eC_number=3.4.21.88;Name=lexA_1;gene=lexA_1;inference=ab initio prediction:Prodigal:2.6,protein motif:HAMAP:MF_00015;locus_tag=MGMFFAFE_00213;product=LexA repressor	207607	208236	630	ID=NHHJEJCF_00213;Parent=NHHJEJCF_00213_gene;eC_number=3.4.21.88;Name=lexA_1;gene=lexA_1;inference=ab initio prediction:Prodigal:2.6,protein motif:HAMAP:MF_00015;locus_tag=NHHJEJCF_00213;product=LexA repressor	Yes
208320	208640	321	ID=MGMFFAFE_00214;Parent=MGMFFAFE_00214_gene;inference=ab initio prediction:Prodigal:2.6;locus_tag=MGMFFAFE_00214;product=hypothetical protein	208317	208637	321	ID=NHHJEJCF_00214;Parent=NHHJEJCF_00214_gene;inference=ab initio prediction:Prodigal:2.6;locus_tag=NHHJEJCF_00214;product=hypothetical protein	Yes
208650	208844	195	ID=MGMFFAFE_00215;Parent=MGMFFAFE_00215_gene;inference=ab initio prediction:Prodigal:2.6;locus_tag=MGMFFAFE_00215;product=hypothetical protein	208647	208841	195	ID=NHHJEJCF_00215;Parent=NHHJEJCF_00215_gene;inference=ab initio prediction:Prodigal:2.6;locus_tag=NHHJEJCF_00215;product=hypothetical protein	Yes
208924	209211	288	ID=MGMFFAFE_00216;Parent=MGMFFAFE_00216_gene;inference=ab initio prediction:Prodigal:2.6;locus_tag=MGMFFAFE_00216;product=hypothetical protein	208921	209208	288	ID=NHHJEJCF_00216;Parent=NHHJEJCF_00216_gene;inference=ab initio prediction:Prodigal:2.6;locus_tag=NHHJEJCF_00216;product=hypothetical protein	Yes
209239	210054	816	ID=MGMFFAFE_00217;Parent=MGMFFAFE_00217_gene;eC_number=2.1.1.72;Name=dpnM;gene=dpnM;inference=ab initio prediction:Prodigal:2.6,similar to AA sequence:UniProtKB:P04043;locus_tag=MGMFFAFE_00217;product=Modification methylase DpnIIA	209236	210051	816	ID=NHHJEJCF_00217;Parent=NHHJEJCF_00217_gene;eC_number=2.1.1.72;Name=dpnM;gene=dpnM;inference=ab initio prediction:Prodigal:2.6,similar to AA sequence:UniProtKB:P04043;locus_tag=NHHJEJCF_00217;product=Modification methylase DpnIIA	Yes
210256	210744	489	ID=MGMFFAFE_00218;Parent=MGMFFAFE_00218_gene;inference=ab initio prediction:Prodigal:2.6;locus_tag=MGMFFAFE_00218;product=hypothetical protein	210253	210741	489	ID=NHHJEJCF_00218;Parent=NHHJEJCF_00218_gene;inference=ab initio prediction:Prodigal:2.6;locus_tag=NHHJEJCF_00218;product=hypothetical protein	Yes
210748	212964	2217	ID=MGMFFAFE_00219;Parent=MGMFFAFE_00219_gene;inference=ab initio prediction:Prodigal:2.6;locus_tag=MGMFFAFE_00219;product=hypothetical protein	210745	212961	2217	ID=NHHJEJCF_00219;Parent=NHHJEJCF_00219_gene;inference=ab initio prediction:Prodigal:2.6;locus_tag=NHHJEJCF_00219;product=hypothetical protein	Yes
213006	213311	306	ID=MGMFFAFE_00220;Parent=MGMFFAFE_00220_gene;inference=ab initio prediction:Prodigal:2.6;locus_tag=MGMFFAFE_00220;product=hypothetical protein	213003	213308	306	ID=NHHJEJCF_00220;Parent=NHHJEJCF_00220_gene;inference=ab initio prediction:Prodigal:2.6;locus_tag=NHHJEJCF_00220;product=hypothetical protein	Yes
213423	213662	240	ID=MGMFFAFE_00221;Parent=MGMFFAFE_00221_gene;inference=ab initio prediction:Prodigal:2.6;locus_tag=MGMFFAFE_00221;product=hypothetical protein	213420	213659	240	ID=NHHJEJCF_00221;Parent=NHHJEJCF_00221_gene;inference=ab initio prediction:Prodigal:2.6;locus_tag=NHHJEJCF_00221;product=hypothetical protein	Yes
213815	214324	510	ID=MGMFFAFE_00222;Parent=MGMFFAFE_00222_gene;inference=ab initio prediction:Prodigal:2.6;locus_tag=MGMFFAFE_00222;product=hypothetical protein	213812	214321	510	ID=NHHJEJCF_00222;Parent=NHHJEJCF_00222_gene;inference=ab initio prediction:Prodigal:2.6;locus_tag=NHHJEJCF_00222;product=hypothetical protein	Yes
214351	215544	1194	ID=MGMFFAFE_00223;Parent=MGMFFAFE_00223_gene;inference=ab initio prediction:Prodigal:2.6;locus_tag=MGMFFAFE_00223;product=hypothetical protein	214348	215541	1194	ID=NHHJEJCF_00223;Parent=NHHJEJCF_00223_gene;inference=ab initio prediction:Prodigal:2.6;locus_tag=NHHJEJCF_00223;product=hypothetical protein	Yes
215555	216568	1014	ID=MGMFFAFE_00224;Parent=MGMFFAFE_00224_gene;inference=ab initio prediction:Prodigal:2.6;locus_tag=MGMFFAFE_00224;product=hypothetical protein	215552	216565	1014	ID=NHHJEJCF_00224;Parent=NHHJEJCF_00224_gene;inference=ab initio prediction:Prodigal:2.6;locus_tag=NHHJEJCF_00224;product=hypothetical protein	Yes
216668	217039	372	ID=MGMFFAFE_00225;Parent=MGMFFAFE_00225_gene;inference=ab initio prediction:Prodigal:2.6;locus_tag=MGMFFAFE_00225;product=hypothetical protein	216665	217036	372	ID=NHHJEJCF_00225;Parent=NHHJEJCF_00225_gene;inference=ab initio prediction:Prodigal:2.6;locus_tag=NHHJEJCF_00225;product=hypothetical protein	Yes
217036	217542	507	ID=MGMFFAFE_00226;Parent=MGMFFAFE_00226_gene;inference=ab initio prediction:Prodigal:2.6;locus_tag=MGMFFAFE_00226;product=hypothetical protein	217033	217539	507	ID=NHHJEJCF_00226;Parent=NHHJEJCF_00226_gene;inference=ab initio prediction:Prodigal:2.6;locus_tag=NHHJEJCF_00226;product=hypothetical protein	Yes
217552	218631	1080	ID=MGMFFAFE_00227;Parent=MGMFFAFE_00227_gene;inference=ab initio prediction:Prodigal:2.6;locus_tag=MGMFFAFE_00227;product=hypothetical protein	217549	218628	1080	ID=NHHJEJCF_00227;Parent=NHHJEJCF_00227_gene;inference=ab initio prediction:Prodigal:2.6;locus_tag=NHHJEJCF_00227;product=hypothetical protein	Yes
218631	219251	621	ID=MGMFFAFE_00228;Parent=MGMFFAFE_00228_gene;inference=ab initio prediction:Prodigal:2.6;locus_tag=MGMFFAFE_00228;product=hypothetical protein	218628	219248	621	ID=NHHJEJCF_00228;Parent=NHHJEJCF_00228_gene;inference=ab initio prediction:Prodigal:2.6;locus_tag=NHHJEJCF_00228;product=hypothetical protein	Yes
219248	220414	1167	ID=MGMFFAFE_00229;Parent=MGMFFAFE_00229_gene;inference=ab initio prediction:Prodigal:2.6;locus_tag=MGMFFAFE_00229;product=hypothetical protein	219245	220411	1167	ID=NHHJEJCF_00229;Parent=NHHJEJCF_00229_gene;inference=ab initio prediction:Prodigal:2.6;locus_tag=NHHJEJCF_00229;product=hypothetical protein	Yes
220411	220701	291	ID=MGMFFAFE_00230;Parent=MGMFFAFE_00230_gene;inference=ab initio prediction:Prodigal:2.6;locus_tag=MGMFFAFE_00230;product=hypothetical protein	220408	220698	291	ID=NHHJEJCF_00230;Parent=NHHJEJCF_00230_gene;inference=ab initio prediction:Prodigal:2.6;locus_tag=NHHJEJCF_00230;product=hypothetical protein	Yes
220898	221530	633	ID=MGMFFAFE_00231;Parent=MGMFFAFE_00231_gene;inference=ab initio prediction:Prodigal:2.6;locus_tag=MGMFFAFE_00231;product=hypothetical protein	220895	221527	633	ID=NHHJEJCF_00231;Parent=NHHJEJCF_00231_gene;inference=ab initio prediction:Prodigal:2.6;locus_tag=NHHJEJCF_00231;product=hypothetical protein	Yes
221530	221844	315	ID=MGMFFAFE_00232;Parent=MGMFFAFE_00232_gene;inference=ab initio prediction:Prodigal:2.6;locus_tag=MGMFFAFE_00232;product=hypothetical protein	221527	221841	315	ID=NHHJEJCF_00232;Parent=NHHJEJCF_00232_gene;inference=ab initio prediction:Prodigal:2.6;locus_tag=NHHJEJCF_00232;product=hypothetical protein	Yes
221847	221969	123	ID=MGMFFAFE_00233;Parent=MGMFFAFE_00233_gene;inference=ab initio prediction:Prodigal:2.6;locus_tag=MGMFFAFE_00233;product=hypothetical protein	221844	221966	123	ID=NHHJEJCF_00233;Parent=NHHJEJCF_00233_gene;inference=ab initio prediction:Prodigal:2.6;locus_tag=NHHJEJCF_00233;product=hypothetical protein	Yes
221956	222204	249	ID=MGMFFAFE_00234;Parent=MGMFFAFE_00234_gene;inference=ab initio prediction:Prodigal:2.6;locus_tag=MGMFFAFE_00234;product=hypothetical protein	221953	222201	249	ID=NHHJEJCF_00234;Parent=NHHJEJCF_00234_gene;inference=ab initio prediction:Prodigal:2.6;locus_tag=NHHJEJCF_00234;product=hypothetical protein	Yes
222201	222542	342	ID=MGMFFAFE_00235;Parent=MGMFFAFE_00235_gene;inference=ab initio prediction:Prodigal:2.6;locus_tag=MGMFFAFE_00235;product=hypothetical protein	222198	222539	342	ID=NHHJEJCF_00235;Parent=NHHJEJCF_00235_gene;inference=ab initio prediction:Prodigal:2.6;locus_tag=NHHJEJCF_00235;product=hypothetical protein	Yes
222553	222942	390	ID=MGMFFAFE_00236;Parent=MGMFFAFE_00236_gene;inference=ab initio prediction:Prodigal:2.6;locus_tag=MGMFFAFE_00236;product=hypothetical protein	222550	222939	390	ID=NHHJEJCF_00236;Parent=NHHJEJCF_00236_gene;inference=ab initio prediction:Prodigal:2.6;locus_tag=NHHJEJCF_00236;product=hypothetical protein	Yes
223091	223525	435	ID=MGMFFAFE_00237;Parent=MGMFFAFE_00237_gene;inference=ab initio prediction:Prodigal:2.6;locus_tag=MGMFFAFE_00237;product=hypothetical protein	223088	223522	435	ID=NHHJEJCF_00237;Parent=NHHJEJCF_00237_gene;inference=ab initio prediction:Prodigal:2.6;locus_tag=NHHJEJCF_00237;product=hypothetical protein	Yes
223527	224342	816	ID=MGMFFAFE_00238;Parent=MGMFFAFE_00238_gene;inference=ab initio prediction:Prodigal:2.6;locus_tag=MGMFFAFE_00238;product=hypothetical protein	223524	224339	816	ID=NHHJEJCF_00238;Parent=NHHJEJCF_00238_gene;inference=ab initio prediction:Prodigal:2.6;locus_tag=NHHJEJCF_00238;product=hypothetical protein	Yes
224345	224872	528	ID=MGMFFAFE_00239;Parent=MGMFFAFE_00239_gene;inference=ab initio prediction:Prodigal:2.6;locus_tag=MGMFFAFE_00239;product=hypothetical protein	224342	224869	528	ID=NHHJEJCF_00239;Parent=NHHJEJCF_00239_gene;inference=ab initio prediction:Prodigal:2.6;locus_tag=NHHJEJCF_00239;product=hypothetical protein	Yes
224875	225852	978	ID=MGMFFAFE_00240;Parent=MGMFFAFE_00240_gene;inference=ab initio prediction:Prodigal:2.6;locus_tag=MGMFFAFE_00240;product=hypothetical protein	224872	225849	978	ID=NHHJEJCF_00240;Parent=NHHJEJCF_00240_gene;inference=ab initio prediction:Prodigal:2.6;locus_tag=NHHJEJCF_00240;product=hypothetical protein	Yes
225968	226426	459	ID=MGMFFAFE_00241;Parent=MGMFFAFE_00241_gene;inference=ab initio prediction:Prodigal:2.6;locus_tag=MGMFFAFE_00241;product=hypothetical protein	225965	226423	459	ID=NHHJEJCF_00241;Parent=NHHJEJCF_00241_gene;inference=ab initio prediction:Prodigal:2.6;locus_tag=NHHJEJCF_00241;product=hypothetical protein	Yes
226419	227018	600	ID=MGMFFAFE_00242;Parent=MGMFFAFE_00242_gene;inference=ab initio prediction:Prodigal:2.6;locus_tag=MGMFFAFE_00242;product=hypothetical protein	226416	227015	600	ID=NHHJEJCF_00242;Parent=NHHJEJCF_00242_gene;inference=ab initio prediction:Prodigal:2.6;locus_tag=NHHJEJCF_00242;product=hypothetical protein	Yes
227018	228688	1671	ID=MGMFFAFE_00243;Parent=MGMFFAFE_00243_gene;inference=ab initio prediction:Prodigal:2.6;locus_tag=MGMFFAFE_00243;product=hypothetical protein	227015	228685	1671	ID=NHHJEJCF_00243;Parent=NHHJEJCF_00243_gene;inference=ab initio prediction:Prodigal:2.6;locus_tag=NHHJEJCF_00243;product=hypothetical protein	Yes
228698	230068	1371	ID=MGMFFAFE_00244;Parent=MGMFFAFE_00244_gene;inference=ab initio prediction:Prodigal:2.6;locus_tag=MGMFFAFE_00244;product=hypothetical protein	228695	230065	1371	ID=NHHJEJCF_00244;Parent=NHHJEJCF_00244_gene;inference=ab initio prediction:Prodigal:2.6;locus_tag=NHHJEJCF_00244;product=hypothetical protein	Yes
230070	231308	1239	ID=MGMFFAFE_00245;Parent=MGMFFAFE_00245_gene;inference=ab initio prediction:Prodigal:2.6;locus_tag=MGMFFAFE_00245;product=hypothetical protein	230067	231305	1239	ID=NHHJEJCF_00245;Parent=NHHJEJCF_00245_gene;inference=ab initio prediction:Prodigal:2.6;locus_tag=NHHJEJCF_00245;product=hypothetical protein	Yes
231434	231808	375	ID=MGMFFAFE_00246;Parent=MGMFFAFE_00246_gene;inference=ab initio prediction:Prodigal:2.6;locus_tag=MGMFFAFE_00246;product=hypothetical protein	231431	231805	375	ID=NHHJEJCF_00246;Parent=NHHJEJCF_00246_gene;inference=ab initio prediction:Prodigal:2.6;locus_tag=NHHJEJCF_00246;product=hypothetical protein	Yes
231801	231992	192	ID=MGMFFAFE_00247;Parent=MGMFFAFE_00247_gene;inference=ab initio prediction:Prodigal:2.6;locus_tag=MGMFFAFE_00247;product=hypothetical protein	231798	231989	192	ID=NHHJEJCF_00247;Parent=NHHJEJCF_00247_gene;inference=ab initio prediction:Prodigal:2.6;locus_tag=NHHJEJCF_00247;product=hypothetical protein	Yes
231986	232963	978	ID=MGMFFAFE_00248;Parent=MGMFFAFE_00248_gene;inference=ab initio prediction:Prodigal:2.6;locus_tag=MGMFFAFE_00248;product=hypothetical protein	231983	232960	978	ID=NHHJEJCF_00248;Parent=NHHJEJCF_00248_gene;inference=ab initio prediction:Prodigal:2.6;locus_tag=NHHJEJCF_00248;product=hypothetical protein	Yes
232960	233244	285	ID=MGMFFAFE_00249;Parent=MGMFFAFE_00249_gene;inference=ab initio prediction:Prodigal:2.6;locus_tag=MGMFFAFE_00249;product=hypothetical protein	232957	233241	285	ID=NHHJEJCF_00249;Parent=NHHJEJCF_00249_gene;inference=ab initio prediction:Prodigal:2.6;locus_tag=NHHJEJCF_00249;product=hypothetical protein	Yes
233338	234009	672	ID=MGMFFAFE_00250;Parent=MGMFFAFE_00250_gene;eC_number=3.1.21.-;Name=dns;db_xref=COG:COG2356;gene=dns;inference=ab initio prediction:Prodigal:2.6,similar to AA sequence:UniProtKB:P08038;locus_tag=MGMFFAFE_00250;product=Extracellular deoxyribonuclease	233335	234006	672	ID=NHHJEJCF_00250;Parent=NHHJEJCF_00250_gene;eC_number=3.1.21.-;Name=dns;db_xref=COG:COG2356;gene=dns;inference=ab initio prediction:Prodigal:2.6,similar to AA sequence:UniProtKB:P08038;locus_tag=NHHJEJCF_00250;product=Extracellular deoxyribonuclease	Yes
234001	234276	276	ID=MGMFFAFE_00251;Parent=MGMFFAFE_00251_gene;inference=ab initio prediction:Prodigal:2.6;locus_tag=MGMFFAFE_00251;product=hypothetical protein	233998	234273	276	ID=NHHJEJCF_00251;Parent=NHHJEJCF_00251_gene;inference=ab initio prediction:Prodigal:2.6;locus_tag=NHHJEJCF_00251;product=hypothetical protein	Yes
234323	234772	450	ID=MGMFFAFE_00252;Parent=MGMFFAFE_00252_gene;inference=ab initio prediction:Prodigal:2.6;locus_tag=MGMFFAFE_00252;product=hypothetical protein	234320	234769	450	ID=NHHJEJCF_00252;Parent=NHHJEJCF_00252_gene;inference=ab initio prediction:Prodigal:2.6;locus_tag=NHHJEJCF_00252;product=hypothetical protein	Yes
234769	235461	693	ID=MGMFFAFE_00253;Parent=MGMFFAFE_00253_gene;inference=ab initio prediction:Prodigal:2.6;locus_tag=MGMFFAFE_00253;product=hypothetical protein	234766	235458	693	ID=NHHJEJCF_00253;Parent=NHHJEJCF_00253_gene;inference=ab initio prediction:Prodigal:2.6;locus_tag=NHHJEJCF_00253;product=hypothetical protein	Yes
235461	235730	270	ID=MGMFFAFE_00254;Parent=MGMFFAFE_00254_gene;inference=ab initio prediction:Prodigal:2.6;locus_tag=MGMFFAFE_00254;product=hypothetical protein	235458	235727	270	ID=NHHJEJCF_00254;Parent=NHHJEJCF_00254_gene;inference=ab initio prediction:Prodigal:2.6;locus_tag=NHHJEJCF_00254;product=hypothetical protein	Yes
235727	236689	963	ID=MGMFFAFE_00255;Parent=MGMFFAFE_00255_gene;inference=ab initio prediction:Prodigal:2.6;locus_tag=MGMFFAFE_00255;product=hypothetical protein	235724	236686	963	ID=NHHJEJCF_00255;Parent=NHHJEJCF_00255_gene;inference=ab initio prediction:Prodigal:2.6;locus_tag=NHHJEJCF_00255;product=hypothetical protein	Yes
236798	237184	387	ID=MGMFFAFE_00256;Parent=MGMFFAFE_00256_gene;inference=ab initio prediction:Prodigal:2.6;locus_tag=MGMFFAFE_00256;product=hypothetical protein	236795	237181	387	ID=NHHJEJCF_00256;Parent=NHHJEJCF_00256_gene;inference=ab initio prediction:Prodigal:2.6;locus_tag=NHHJEJCF_00256;product=hypothetical protein	Yes
237181	237453	273	ID=MGMFFAFE_00257;Parent=MGMFFAFE_00257_gene;inference=ab initio prediction:Prodigal:2.6;locus_tag=MGMFFAFE_00257;product=hypothetical protein	237178	237450	273	ID=NHHJEJCF_00257;Parent=NHHJEJCF_00257_gene;inference=ab initio prediction:Prodigal:2.6;locus_tag=NHHJEJCF_00257;product=hypothetical protein	Yes
237517	237696	180	ID=MGMFFAFE_00258;Parent=MGMFFAFE_00258_gene;inference=ab initio prediction:Prodigal:2.6;locus_tag=MGMFFAFE_00258;product=hypothetical protein	237514	237693	180	ID=NHHJEJCF_00258;Parent=NHHJEJCF_00258_gene;inference=ab initio prediction:Prodigal:2.6;locus_tag=NHHJEJCF_00258;product=hypothetical protein	Yes
237693	238178	486	ID=MGMFFAFE_00259;Parent=MGMFFAFE_00259_gene;inference=ab initio prediction:Prodigal:2.6;locus_tag=MGMFFAFE_00259;product=hypothetical protein	237690	238175	486	ID=NHHJEJCF_00259;Parent=NHHJEJCF_00259_gene;inference=ab initio prediction:Prodigal:2.6;locus_tag=NHHJEJCF_00259;product=hypothetical protein	Yes
238285	238626	342	ID=MGMFFAFE_00260;Parent=MGMFFAFE_00260_gene;inference=ab initio prediction:Prodigal:2.6;locus_tag=MGMFFAFE_00260;product=hypothetical protein	238282	238623	342	ID=NHHJEJCF_00260;Parent=NHHJEJCF_00260_gene;inference=ab initio prediction:Prodigal:2.6;locus_tag=NHHJEJCF_00260;product=hypothetical protein	Yes
238722	238907	186	ID=MGMFFAFE_00261;Parent=MGMFFAFE_00261_gene;inference=ab initio prediction:Prodigal:2.6;locus_tag=MGMFFAFE_00261;product=hypothetical protein	238719	238904	186	ID=NHHJEJCF_00261;Parent=NHHJEJCF_00261_gene;inference=ab initio prediction:Prodigal:2.6;locus_tag=NHHJEJCF_00261;product=hypothetical protein	Yes
238891	239094	204	ID=MGMFFAFE_00262;Parent=MGMFFAFE_00262_gene;inference=ab initio prediction:Prodigal:2.6;locus_tag=MGMFFAFE_00262;product=hypothetical protein	238888	239091	204	ID=NHHJEJCF_00262;Parent=NHHJEJCF_00262_gene;inference=ab initio prediction:Prodigal:2.6;locus_tag=NHHJEJCF_00262;product=hypothetical protein	Yes
239097	240020	924	ID=MGMFFAFE_00263;Parent=MGMFFAFE_00263_gene;inference=ab initio prediction:Prodigal:2.6;locus_tag=MGMFFAFE_00263;product=hypothetical protein	239094	240017	924	ID=NHHJEJCF_00263;Parent=NHHJEJCF_00263_gene;inference=ab initio prediction:Prodigal:2.6;locus_tag=NHHJEJCF_00263;product=hypothetical protein	Yes
240090	242162	2073	ID=MGMFFAFE_00264;Parent=MGMFFAFE_00264_gene;inference=ab initio prediction:Prodigal:2.6;locus_tag=MGMFFAFE_00264;product=hypothetical protein	240087	242159	2073	ID=NHHJEJCF_00264;Parent=NHHJEJCF_00264_gene;inference=ab initio prediction:Prodigal:2.6;locus_tag=NHHJEJCF_00264;product=hypothetical protein	Yes
242162	242362	201	ID=MGMFFAFE_00265;Parent=MGMFFAFE_00265_gene;inference=ab initio prediction:Prodigal:2.6;locus_tag=MGMFFAFE_00265;product=hypothetical protein	242159	242359	201	ID=NHHJEJCF_00265;Parent=NHHJEJCF_00265_gene;inference=ab initio prediction:Prodigal:2.6;locus_tag=NHHJEJCF_00265;product=hypothetical protein	Yes
242507	243139	633	ID=MGMFFAFE_00266;Parent=MGMFFAFE_00266_gene;inference=ab initio prediction:Prodigal:2.6;locus_tag=MGMFFAFE_00266;product=hypothetical protein	242504	243136	633	ID=NHHJEJCF_00266;Parent=NHHJEJCF_00266_gene;inference=ab initio prediction:Prodigal:2.6;locus_tag=NHHJEJCF_00266;product=hypothetical protein	Yes
243155	244132	978	ID=MGMFFAFE_00267;Parent=MGMFFAFE_00267_gene;inference=ab initio prediction:Prodigal:2.6;locus_tag=MGMFFAFE_00267;product=hypothetical protein	243152	244129	978	ID=NHHJEJCF_00267;Parent=NHHJEJCF_00267_gene;inference=ab initio prediction:Prodigal:2.6;locus_tag=NHHJEJCF_00267;product=hypothetical protein	Yes
244304	244456	153	ID=MGMFFAFE_00268;Parent=MGMFFAFE_00268_gene;eC_number=3.4.21.-;Name=pic;gene=pic;inference=ab initio prediction:Prodigal:2.6,similar to AA sequence:UniProtKB:Q7BS42;locus_tag=MGMFFAFE_00268;product=Serine protease pic autotransporter	244301	244453	153	ID=NHHJEJCF_00268;Parent=NHHJEJCF_00268_gene;eC_number=3.4.21.-;Name=pic;gene=pic;inference=ab initio prediction:Prodigal:2.6,similar to AA sequence:UniProtKB:Q7BS42;locus_tag=NHHJEJCF_00268;product=Serine protease pic autotransporter	Yes
244537	245565	1029	ID=MGMFFAFE_00269;Parent=MGMFFAFE_00269_gene;eC_number=1.2.1.38;Name=argC;db_xref=COG:COG0002;gene=argC;inference=ab initio prediction:Prodigal:2.6,similar to AA sequence:UniProtKB:Q9X2A2;locus_tag=MGMFFAFE_00269;product=N-acetyl-gamma-glutamyl-phosphate reductase	244534	245562	1029	ID=NHHJEJCF_00269;Parent=NHHJEJCF_00269_gene;eC_number=1.2.1.38;Name=argC;db_xref=COG:COG0002;gene=argC;inference=ab initio prediction:Prodigal:2.6,similar to AA sequence:UniProtKB:Q9X2A2;locus_tag=NHHJEJCF_00269;product=N-acetyl-gamma-glutamyl-phosphate reductase	Yes
245575	246021	447	ID=MGMFFAFE_00270;Parent=MGMFFAFE_00270_gene;eC_number=2.3.1.-;Name=ypeA;db_xref=COG:COG0456;gene=ypeA;inference=ab initio prediction:Prodigal:2.6,similar to AA sequence:UniProtKB:P63422;locus_tag=MGMFFAFE_00270;product=Acetyltransferase YpeA	245572	246018	447	ID=NHHJEJCF_00270;Parent=NHHJEJCF_00270_gene;eC_number=2.3.1.-;Name=ypeA;db_xref=COG:COG0456;gene=ypeA;inference=ab initio prediction:Prodigal:2.6,similar to AA sequence:UniProtKB:P63422;locus_tag=NHHJEJCF_00270;product=Acetyltransferase YpeA	Yes
246031	246870	840	ID=MGMFFAFE_00271;Parent=MGMFFAFE_00271_gene;eC_number=2.7.2.8;Name=argB;db_xref=COG:COG0548;gene=argB;inference=ab initio prediction:Prodigal:2.6,similar to AA sequence:UniProtKB:Q6V1L5;locus_tag=MGMFFAFE_00271;product=Acetylglutamate kinase	246028	246867	840	ID=NHHJEJCF_00271;Parent=NHHJEJCF_00271_gene;eC_number=2.7.2.8;Name=argB;db_xref=COG:COG0548;gene=argB;inference=ab initio prediction:Prodigal:2.6,similar to AA sequence:UniProtKB:Q6V1L5;locus_tag=NHHJEJCF_00271;product=Acetylglutamate kinase	Yes
246880	248061	1182	ID=MGMFFAFE_00272;Parent=MGMFFAFE_00272_gene;eC_number=2.6.1.11;Name=argD;db_xref=COG:COG4992;gene=argD;inference=ab initio prediction:Prodigal:2.6,similar to AA sequence:UniProtKB:Q9PIR7;locus_tag=MGMFFAFE_00272;product=Acetylornithine aminotransferase	246877	248058	1182	ID=NHHJEJCF_00272;Parent=NHHJEJCF_00272_gene;eC_number=2.6.1.11;Name=argD;db_xref=COG:COG4992;gene=argD;inference=ab initio prediction:Prodigal:2.6,similar to AA sequence:UniProtKB:Q9PIR7;locus_tag=NHHJEJCF_00272;product=Acetylornithine aminotransferase	Yes
248081	248710	630	ID=MGMFFAFE_00273;Parent=MGMFFAFE_00273_gene;eC_number=2.1.1.77;Name=pcm;db_xref=COG:COG2518;gene=pcm;inference=ab initio prediction:Prodigal:2.6,similar to AA sequence:UniProtKB:A5F9C1;locus_tag=MGMFFAFE_00273;product=Protein-L-isoaspartate O-methyltransferase	248078	248707	630	ID=NHHJEJCF_00273;Parent=NHHJEJCF_00273_gene;eC_number=2.1.1.77;Name=pcm;db_xref=COG:COG2518;gene=pcm;inference=ab initio prediction:Prodigal:2.6,similar to AA sequence:UniProtKB:A5F9C1;locus_tag=NHHJEJCF_00273;product=Protein-L-isoaspartate O-methyltransferase	Yes
248799	249347	549	ID=MGMFFAFE_00274;Parent=MGMFFAFE_00274_gene;Name=yrdA;db_xref=COG:COG0663;gene=yrdA;inference=ab initio prediction:Prodigal:2.6,similar to AA sequence:UniProtKB:P0A9W9;locus_tag=MGMFFAFE_00274;product=Protein YrdA	248796	249344	549	ID=NHHJEJCF_00274;Parent=NHHJEJCF_00274_gene;Name=yrdA;db_xref=COG:COG0663;gene=yrdA;inference=ab initio prediction:Prodigal:2.6,similar to AA sequence:UniProtKB:P0A9W9;locus_tag=NHHJEJCF_00274;product=Protein YrdA	Yes
249316	250686	1371	ID=MGMFFAFE_00275;Parent=MGMFFAFE_00275_gene;eC_number=6.3.4.21;Name=pncB2;gene=pncB2;inference=ab initio prediction:Prodigal:2.6,similar to AA sequence:UniProtKB:P9WJI6;locus_tag=MGMFFAFE_00275;product=Nicotinate phosphoribosyltransferase pncB2	249313	250683	1371	ID=NHHJEJCF_00275;Parent=NHHJEJCF_00275_gene;eC_number=6.3.4.21;Name=pncB2;gene=pncB2;inference=ab initio prediction:Prodigal:2.6,similar to AA sequence:UniProtKB:P9WJI6;locus_tag=NHHJEJCF_00275;product=Nicotinate phosphoribosyltransferase pncB2	Yes
250676	251698	1023	ID=MGMFFAFE_00276;Parent=MGMFFAFE_00276_gene;eC_number=1.17.4.1;Name=nrdB;db_xref=COG:COG0208;gene=nrdB;inference=ab initio prediction:Prodigal:2.6,similar to AA sequence:UniProtKB:Q9KFH7;locus_tag=MGMFFAFE_00276;product=Ribonucleoside-diphosphate reductase subunit beta	250673	251695	1023	ID=NHHJEJCF_00276;Parent=NHHJEJCF_00276_gene;eC_number=1.17.4.1;Name=nrdB;db_xref=COG:COG0208;gene=nrdB;inference=ab initio prediction:Prodigal:2.6,similar to AA sequence:UniProtKB:Q9KFH7;locus_tag=NHHJEJCF_00276;product=Ribonucleoside-diphosphate reductase subunit beta	Yes
251701	252123	423	ID=MGMFFAFE_00277;Parent=MGMFFAFE_00277_gene;inference=ab initio prediction:Prodigal:2.6;locus_tag=MGMFFAFE_00277;product=hypothetical protein	251698	252120	423	ID=NHHJEJCF_00277;Parent=NHHJEJCF_00277_gene;inference=ab initio prediction:Prodigal:2.6;locus_tag=NHHJEJCF_00277;product=hypothetical protein	Yes
252124	252732	609	ID=MGMFFAFE_00278;Parent=MGMFFAFE_00278_gene;eC_number=2.4.2.10;Name=pyrE_1;db_xref=COG:COG0461;gene=pyrE_1;inference=ab initio prediction:Prodigal:2.6,similar to AA sequence:UniProtKB:P56162;locus_tag=MGMFFAFE_00278;product=Orotate phosphoribosyltransferase	252121	252729	609	ID=NHHJEJCF_00278;Parent=NHHJEJCF_00278_gene;eC_number=2.4.2.10;Name=pyrE_1;db_xref=COG:COG0461;gene=pyrE_1;inference=ab initio prediction:Prodigal:2.6,similar to AA sequence:UniProtKB:P56162;locus_tag=NHHJEJCF_00278;product=Orotate phosphoribosyltransferase	Yes
252735	253292	558	ID=MGMFFAFE_00279;Parent=MGMFFAFE_00279_gene;Name=frr;db_xref=COG:COG0233;gene=frr;inference=ab initio prediction:Prodigal:2.6,similar to AA sequence:UniProtKB:P44307;locus_tag=MGMFFAFE_00279;product=Ribosome-recycling factor	252732	253289	558	ID=NHHJEJCF_00279;Parent=NHHJEJCF_00279_gene;Name=frr;db_xref=COG:COG0233;gene=frr;inference=ab initio prediction:Prodigal:2.6,similar to AA sequence:UniProtKB:P44307;locus_tag=NHHJEJCF_00279;product=Ribosome-recycling factor	Yes
253308	253679	372	ID=MGMFFAFE_00280;Parent=MGMFFAFE_00280_gene;inference=ab initio prediction:Prodigal:2.6;locus_tag=MGMFFAFE_00280;product=hypothetical protein	253305	253676	372	ID=NHHJEJCF_00280;Parent=NHHJEJCF_00280_gene;inference=ab initio prediction:Prodigal:2.6;locus_tag=NHHJEJCF_00280;product=hypothetical protein	Yes
253783	254478	696	ID=MGMFFAFE_00281;Parent=MGMFFAFE_00281_gene;Name=yccA;db_xref=COG:COG0670;gene=yccA;inference=ab initio prediction:Prodigal:2.6,similar to AA sequence:UniProtKB:P0AAC6;locus_tag=MGMFFAFE_00281;product=Modulator of FtsH protease YccA	253780	254475	696	ID=NHHJEJCF_00281;Parent=NHHJEJCF_00281_gene;Name=yccA;db_xref=COG:COG0670;gene=yccA;inference=ab initio prediction:Prodigal:2.6,similar to AA sequence:UniProtKB:P0AAC6;locus_tag=NHHJEJCF_00281;product=Modulator of FtsH protease YccA	Yes
254639	255274	636	ID=MGMFFAFE_00282;Parent=MGMFFAFE_00282_gene;eC_number=4.2.1.1;Name=cynT;db_xref=COG:COG0288;gene=cynT;inference=ab initio prediction:Prodigal:2.6,similar to AA sequence:UniProtKB:P0ABE9;locus_tag=MGMFFAFE_00282;product=Carbonic anhydrase 1	254636	255271	636	ID=NHHJEJCF_00282;Parent=NHHJEJCF_00282_gene;eC_number=4.2.1.1;Name=cynT;db_xref=COG:COG0288;gene=cynT;inference=ab initio prediction:Prodigal:2.6,similar to AA sequence:UniProtKB:P0ABE9;locus_tag=NHHJEJCF_00282;product=Carbonic anhydrase 1	Yes
255271	257154	1884	ID=MGMFFAFE_00283;Parent=MGMFFAFE_00283_gene;inference=ab initio prediction:Prodigal:2.6;locus_tag=MGMFFAFE_00283;product=hypothetical protein	255268	257151	1884	ID=NHHJEJCF_00283;Parent=NHHJEJCF_00283_gene;inference=ab initio prediction:Prodigal:2.6;locus_tag=NHHJEJCF_00283;product=hypothetical protein	Yes
257177	258148	972	ID=MGMFFAFE_00284;Parent=MGMFFAFE_00284_gene;Name=nfuA_1;gene=nfuA_1;inference=ab initio prediction:Prodigal:2.6,protein motif:HAMAP:MF_01637;locus_tag=MGMFFAFE_00284;product=Fe/S biogenesis protein NfuA	257174	258145	972	ID=NHHJEJCF_00284;Parent=NHHJEJCF_00284_gene;Name=nfuA_1;gene=nfuA_1;inference=ab initio prediction:Prodigal:2.6,protein motif:HAMAP:MF_01637;locus_tag=NHHJEJCF_00284;product=Fe/S biogenesis protein NfuA	Yes
258158	259339	1182	ID=MGMFFAFE_00285;Parent=MGMFFAFE_00285_gene;eC_number=2.8.1.7;Name=iscS;db_xref=COG:COG1104;gene=iscS;inference=ab initio prediction:Prodigal:2.6,similar to AA sequence:UniProtKB:O25008;locus_tag=MGMFFAFE_00285;product=Cysteine desulfurase IscS	258155	259336	1182	ID=NHHJEJCF_00285;Parent=NHHJEJCF_00285_gene;eC_number=2.8.1.7;Name=iscS;db_xref=COG:COG1104;gene=iscS;inference=ab initio prediction:Prodigal:2.6,similar to AA sequence:UniProtKB:O25008;locus_tag=NHHJEJCF_00285;product=Cysteine desulfurase IscS	Yes
259517	259765	249	ID=MGMFFAFE_00286;Parent=MGMFFAFE_00286_gene;inference=ab initio prediction:Prodigal:2.6,protein motif:HAMAP:MF_00556;locus_tag=MGMFFAFE_00286;product=Bacteriohemerythrin	259514	259762	249	ID=NHHJEJCF_00286;Parent=NHHJEJCF_00286_gene;inference=ab initio prediction:Prodigal:2.6,protein motif:HAMAP:MF_00556;locus_tag=NHHJEJCF_00286;product=Bacteriohemerythrin	Yes
260051	261217	1167	ID=MGMFFAFE_00287;Parent=MGMFFAFE_00287_gene;inference=ab initio prediction:Prodigal:2.6;locus_tag=MGMFFAFE_00287;product=hypothetical protein	260048	261214	1167	ID=NHHJEJCF_00287;Parent=NHHJEJCF_00287_gene;inference=ab initio prediction:Prodigal:2.6;locus_tag=NHHJEJCF_00287;product=hypothetical protein	Yes
261376	261567	192	ID=MGMFFAFE_00288;Parent=MGMFFAFE_00288_gene;Name=rpmI;db_xref=COG:COG0291;gene=rpmI;inference=ab initio prediction:Prodigal:2.6,similar to AA sequence:UniProtKB:P55874;locus_tag=MGMFFAFE_00288;product=50S ribosomal protein L35	261373	261564	192	ID=NHHJEJCF_00288;Parent=NHHJEJCF_00288_gene;Name=rpmI;db_xref=COG:COG0291;gene=rpmI;inference=ab initio prediction:Prodigal:2.6,similar to AA sequence:UniProtKB:P55874;locus_tag=NHHJEJCF_00288;product=50S ribosomal protein L35	Yes
261661	262014	354	ID=MGMFFAFE_00289;Parent=MGMFFAFE_00289_gene;Name=rplT;db_xref=COG:COG0292;gene=rplT;inference=ab initio prediction:Prodigal:2.6,similar to AA sequence:UniProtKB:P55873;locus_tag=MGMFFAFE_00289;product=50S ribosomal protein L20	261658	262011	354	ID=NHHJEJCF_00289;Parent=NHHJEJCF_00289_gene;Name=rplT;db_xref=COG:COG0292;gene=rplT;inference=ab initio prediction:Prodigal:2.6,similar to AA sequence:UniProtKB:P55873;locus_tag=NHHJEJCF_00289;product=50S ribosomal protein L20	Yes
262073	262609	537	ID=MGMFFAFE_00290;Parent=MGMFFAFE_00290_gene;inference=ab initio prediction:Prodigal:2.6;locus_tag=MGMFFAFE_00290;product=hypothetical protein	262070	262606	537	ID=NHHJEJCF_00290;Parent=NHHJEJCF_00290_gene;inference=ab initio prediction:Prodigal:2.6;locus_tag=NHHJEJCF_00290;product=hypothetical protein	Yes
262824	263150	327	ID=MGMFFAFE_00291;Parent=MGMFFAFE_00291_gene;inference=ab initio prediction:Prodigal:2.6;locus_tag=MGMFFAFE_00291;product=hypothetical protein	262821	263147	327	ID=NHHJEJCF_00291;Parent=NHHJEJCF_00291_gene;inference=ab initio prediction:Prodigal:2.6;locus_tag=NHHJEJCF_00291;product=hypothetical protein	Yes
263633	264490	858	ID=MGMFFAFE_00292;Parent=MGMFFAFE_00292_gene;inference=ab initio prediction:Prodigal:2.6;locus_tag=MGMFFAFE_00292;product=hypothetical protein	263630	264487	858	ID=NHHJEJCF_00292;Parent=NHHJEJCF_00292_gene;inference=ab initio prediction:Prodigal:2.6;locus_tag=NHHJEJCF_00292;product=hypothetical protein	Yes
264521	264997	477	ID=MGMFFAFE_00293;Parent=MGMFFAFE_00293_gene;inference=ab initio prediction:Prodigal:2.6;locus_tag=MGMFFAFE_00293;product=hypothetical protein	264518	264994	477	ID=NHHJEJCF_00293;Parent=NHHJEJCF_00293_gene;inference=ab initio prediction:Prodigal:2.6;locus_tag=NHHJEJCF_00293;product=hypothetical protein	Yes
264966	266276	1311	ID=MGMFFAFE_00294;Parent=MGMFFAFE_00294_gene;Name=proP_1;gene=proP_1;inference=ab initio prediction:Prodigal:2.6,similar to AA sequence:UniProtKB:P0C0L7;locus_tag=MGMFFAFE_00294;product=Proline/betaine transporter	264963	266273	1311	ID=NHHJEJCF_00294;Parent=NHHJEJCF_00294_gene;Name=proP_1;gene=proP_1;inference=ab initio prediction:Prodigal:2.6,similar to AA sequence:UniProtKB:P0C0L7;locus_tag=NHHJEJCF_00294;product=Proline/betaine transporter	Yes
266260	266436	177	ID=MGMFFAFE_00295;Parent=MGMFFAFE_00295_gene;inference=ab initio prediction:Prodigal:2.6;locus_tag=MGMFFAFE_00295;product=hypothetical protein	266257	266433	177	ID=NHHJEJCF_00295;Parent=NHHJEJCF_00295_gene;inference=ab initio prediction:Prodigal:2.6;locus_tag=NHHJEJCF_00295;product=hypothetical protein	Yes
266529	267002	474	ID=MGMFFAFE_00296;Parent=MGMFFAFE_00296_gene;eC_number=4.6.1.17;Name=moaC;db_xref=COG:COG0315;gene=moaC;inference=ab initio prediction:Prodigal:2.6,similar to AA sequence:UniProtKB:Q2FVX9;locus_tag=MGMFFAFE_00296;product=Cyclic pyranopterin monophosphate synthase	266526	266999	474	ID=NHHJEJCF_00296;Parent=NHHJEJCF_00296_gene;eC_number=4.6.1.17;Name=moaC;db_xref=COG:COG0315;gene=moaC;inference=ab initio prediction:Prodigal:2.6,similar to AA sequence:UniProtKB:Q2FVX9;locus_tag=NHHJEJCF_00296;product=Cyclic pyranopterin monophosphate synthase	Yes
266980	267243	264	ID=MGMFFAFE_00297;Parent=MGMFFAFE_00297_gene;inference=ab initio prediction:Prodigal:2.6,similar to AA sequence:UniProtKB:O25237;locus_tag=MGMFFAFE_00297;product=putative protein	266977	267240	264	ID=NHHJEJCF_00297;Parent=NHHJEJCF_00297_gene;inference=ab initio prediction:Prodigal:2.6,similar to AA sequence:UniProtKB:O25237;locus_tag=NHHJEJCF_00297;product=putative protein	Yes
267257	268393	1137	ID=MGMFFAFE_00298;Parent=MGMFFAFE_00298_gene;inference=ab initio prediction:Prodigal:2.6;locus_tag=MGMFFAFE_00298;product=hypothetical protein	267254	268390	1137	ID=NHHJEJCF_00298;Parent=NHHJEJCF_00298_gene;inference=ab initio prediction:Prodigal:2.6;locus_tag=NHHJEJCF_00298;product=hypothetical protein	Yes
268412	269170	759	ID=MGMFFAFE_00299;Parent=MGMFFAFE_00299_gene;eC_number=3.1.11.2;Name=exoA;db_xref=COG:COG0708;gene=exoA;inference=ab initio prediction:Prodigal:2.6,similar to AA sequence:UniProtKB:P37454;locus_tag=MGMFFAFE_00299;product=Exodeoxyribonuclease	268409	269167	759	ID=NHHJEJCF_00299;Parent=NHHJEJCF_00299_gene;eC_number=3.1.11.2;Name=exoA;db_xref=COG:COG0708;gene=exoA;inference=ab initio prediction:Prodigal:2.6,similar to AA sequence:UniProtKB:P37454;locus_tag=NHHJEJCF_00299;product=Exodeoxyribonuclease	Yes
269288	270826	1539	ID=MGMFFAFE_00300;Parent=MGMFFAFE_00300_gene;eC_number=2.7.-.-;Name=eptA;db_xref=COG:COG2194;gene=eptA;inference=ab initio prediction:Prodigal:2.6,similar to AA sequence:UniProtKB:P30845;locus_tag=MGMFFAFE_00300;product=Phosphoethanolamine transferase EptA	269285	270823	1539	ID=NHHJEJCF_00300;Parent=NHHJEJCF_00300_gene;eC_number=2.7.-.-;Name=eptA;db_xref=COG:COG2194;gene=eptA;inference=ab initio prediction:Prodigal:2.6,similar to AA sequence:UniProtKB:P30845;locus_tag=NHHJEJCF_00300;product=Phosphoethanolamine transferase EptA	Yes
270823	271179	357	ID=MGMFFAFE_00301;Parent=MGMFFAFE_00301_gene;eC_number=2.7.1.107;Name=dgkA;db_xref=COG:COG0818;gene=dgkA;inference=ab initio prediction:Prodigal:2.6,similar to AA sequence:UniProtKB:P0ABN1;locus_tag=MGMFFAFE_00301;product=Diacylglycerol kinase	270820	271176	357	ID=NHHJEJCF_00301;Parent=NHHJEJCF_00301_gene;eC_number=2.7.1.107;Name=dgkA;db_xref=COG:COG0818;gene=dgkA;inference=ab initio prediction:Prodigal:2.6,similar to AA sequence:UniProtKB:P0ABN1;locus_tag=NHHJEJCF_00301;product=Diacylglycerol kinase	Yes
271176	271403	228	ID=MGMFFAFE_00302;Parent=MGMFFAFE_00302_gene;inference=ab initio prediction:Prodigal:2.6;locus_tag=MGMFFAFE_00302;product=hypothetical protein	271173	271400	228	ID=NHHJEJCF_00302;Parent=NHHJEJCF_00302_gene;inference=ab initio prediction:Prodigal:2.6;locus_tag=NHHJEJCF_00302;product=hypothetical protein	Yes
271412	272407	996	ID=MGMFFAFE_00303;Parent=MGMFFAFE_00303_gene;eC_number=3.5.2.3;Name=pyrC_1;db_xref=COG:COG0418;gene=pyrC_1;inference=ab initio prediction:Prodigal:2.6,similar to AA sequence:UniProtKB:P05020;locus_tag=MGMFFAFE_00303;product=Dihydroorotase	271409	272404	996	ID=NHHJEJCF_00303;Parent=NHHJEJCF_00303_gene;eC_number=3.5.2.3;Name=pyrC_1;db_xref=COG:COG0418;gene=pyrC_1;inference=ab initio prediction:Prodigal:2.6,similar to AA sequence:UniProtKB:P05020;locus_tag=NHHJEJCF_00303;product=Dihydroorotase	Yes
272488	275679	3192	ID=MGMFFAFE_00304;Parent=MGMFFAFE_00304_gene;inference=ab initio prediction:Prodigal:2.6;locus_tag=MGMFFAFE_00304;product=hypothetical protein	272485	275676	3192	ID=NHHJEJCF_00304;Parent=NHHJEJCF_00304_gene;inference=ab initio prediction:Prodigal:2.6;locus_tag=NHHJEJCF_00304;product=hypothetical protein	Yes
275685	276398	714	ID=MGMFFAFE_00305;Parent=MGMFFAFE_00305_gene;eC_number=2.1.1.222;Name=ubiG_1;gene=ubiG_1;inference=ab initio prediction:Prodigal:2.6,protein motif:HAMAP:MF_00472;locus_tag=MGMFFAFE_00305;product=Ubiquinone biosynthesis O-methyltransferase	275682	276395	714	ID=NHHJEJCF_00305;Parent=NHHJEJCF_00305_gene;eC_number=2.1.1.222;Name=ubiG_1;gene=ubiG_1;inference=ab initio prediction:Prodigal:2.6,protein motif:HAMAP:MF_00472;locus_tag=NHHJEJCF_00305;product=Ubiquinone biosynthesis O-methyltransferase	Yes
276479	278467	1989	ID=MGMFFAFE_00306;Parent=MGMFFAFE_00306_gene;Name=pctB;db_xref=COG:COG0840;gene=pctB;inference=ab initio prediction:Prodigal:2.6,similar to AA sequence:UniProtKB:Q9HW91;locus_tag=MGMFFAFE_00306;product=Methyl-accepting chemotaxis protein PctB	276476	278464	1989	ID=NHHJEJCF_00306;Parent=NHHJEJCF_00306_gene;Name=pctB;db_xref=COG:COG0840;gene=pctB;inference=ab initio prediction:Prodigal:2.6,similar to AA sequence:UniProtKB:Q9HW91;locus_tag=NHHJEJCF_00306;product=Methyl-accepting chemotaxis protein PctB	Yes
278663	279538	876	ID=MGMFFAFE_00307;Parent=MGMFFAFE_00307_gene;Name=zupT;db_xref=COG:COG0428;gene=zupT;inference=ab initio prediction:Prodigal:2.6,similar to AA sequence:UniProtKB:P0A8H3;locus_tag=MGMFFAFE_00307;product=Zinc transporter ZupT	278660	279535	876	ID=NHHJEJCF_00307;Parent=NHHJEJCF_00307_gene;Name=zupT;db_xref=COG:COG0428;gene=zupT;inference=ab initio prediction:Prodigal:2.6,similar to AA sequence:UniProtKB:P0A8H3;locus_tag=NHHJEJCF_00307;product=Zinc transporter ZupT	Yes
279637	281616	1980	ID=MGMFFAFE_00308;Parent=MGMFFAFE_00308_gene;Name=pctC_2;db_xref=COG:COG0840;gene=pctC_2;inference=ab initio prediction:Prodigal:2.6,similar to AA sequence:UniProtKB:Q9HW93;locus_tag=MGMFFAFE_00308;product=Methyl-accepting chemotaxis protein PctC	279634	281613	1980	ID=NHHJEJCF_00308;Parent=NHHJEJCF_00308_gene;Name=pctC_2;db_xref=COG:COG0840;gene=pctC_2;inference=ab initio prediction:Prodigal:2.6,similar to AA sequence:UniProtKB:Q9HW93;locus_tag=NHHJEJCF_00308;product=Methyl-accepting chemotaxis protein PctC	Yes
281817	282326	510	ID=MGMFFAFE_00309;Parent=MGMFFAFE_00309_gene;inference=ab initio prediction:Prodigal:2.6;locus_tag=MGMFFAFE_00309;product=hypothetical protein	281814	282323	510	ID=NHHJEJCF_00309;Parent=NHHJEJCF_00309_gene;inference=ab initio prediction:Prodigal:2.6;locus_tag=NHHJEJCF_00309;product=hypothetical protein	Yes
282326	282856	531	ID=MGMFFAFE_00310;Parent=MGMFFAFE_00310_gene;inference=ab initio prediction:Prodigal:2.6;locus_tag=MGMFFAFE_00310;product=hypothetical protein	282323	282853	531	ID=NHHJEJCF_00310;Parent=NHHJEJCF_00310_gene;inference=ab initio prediction:Prodigal:2.6;locus_tag=NHHJEJCF_00310;product=hypothetical protein	Yes
282869	283957	1089	ID=MGMFFAFE_00311;Parent=MGMFFAFE_00311_gene;inference=ab initio prediction:Prodigal:2.6;locus_tag=MGMFFAFE_00311;product=hypothetical protein	282866	283954	1089	ID=NHHJEJCF_00311;Parent=NHHJEJCF_00311_gene;inference=ab initio prediction:Prodigal:2.6;locus_tag=NHHJEJCF_00311;product=hypothetical protein	Yes
283970	284884	915	ID=MGMFFAFE_00312;Parent=MGMFFAFE_00312_gene;eC_number=2.6.1.42;Name=ilvE;db_xref=COG:COG0115;gene=ilvE;inference=ab initio prediction:Prodigal:2.6,similar to AA sequence:UniProtKB:O86428;locus_tag=MGMFFAFE_00312;product=Branched-chain-amino-acid aminotransferase	283967	284881	915	ID=NHHJEJCF_00312;Parent=NHHJEJCF_00312_gene;eC_number=2.6.1.42;Name=ilvE;db_xref=COG:COG0115;gene=ilvE;inference=ab initio prediction:Prodigal:2.6,similar to AA sequence:UniProtKB:O86428;locus_tag=NHHJEJCF_00312;product=Branched-chain-amino-acid aminotransferase	Yes
285060	285266	207	ID=MGMFFAFE_00313;Parent=MGMFFAFE_00313_gene;eC_number=5.3.2.-;db_xref=COG:COG1942;inference=ab initio prediction:Prodigal:2.6,similar to AA sequence:UniProtKB:O25581;locus_tag=MGMFFAFE_00313;product=putative tautomerase	285057	285263	207	ID=NHHJEJCF_00313;Parent=NHHJEJCF_00313_gene;eC_number=5.3.2.-;db_xref=COG:COG1942;inference=ab initio prediction:Prodigal:2.6,similar to AA sequence:UniProtKB:O25581;locus_tag=NHHJEJCF_00313;product=putative tautomerase	Yes
285263	285718	456	ID=MGMFFAFE_00314;Parent=MGMFFAFE_00314_gene;eC_number=1.11.1.15;Name=bcp;db_xref=COG:COG1225;gene=bcp;inference=ab initio prediction:Prodigal:2.6,similar to AA sequence:UniProtKB:Q83CY8;locus_tag=MGMFFAFE_00314;product=Putative peroxiredoxin bcp	285260	285715	456	ID=NHHJEJCF_00314;Parent=NHHJEJCF_00314_gene;eC_number=1.11.1.15;Name=bcp;db_xref=COG:COG1225;gene=bcp;inference=ab initio prediction:Prodigal:2.6,similar to AA sequence:UniProtKB:Q83CY8;locus_tag=NHHJEJCF_00314;product=Putative peroxiredoxin bcp	Yes
285718	286809	1092	ID=MGMFFAFE_00315;Parent=MGMFFAFE_00315_gene;eC_number=1.17.99.6;Name=queH;db_xref=COG:COG1636;gene=queH;inference=ab initio prediction:Prodigal:2.6,similar to AA sequence:UniProtKB:O24926;locus_tag=MGMFFAFE_00315;product=Epoxyqueuosine reductase QueH	285715	286806	1092	ID=NHHJEJCF_00315;Parent=NHHJEJCF_00315_gene;eC_number=1.17.99.6;Name=queH;db_xref=COG:COG1636;gene=queH;inference=ab initio prediction:Prodigal:2.6,similar to AA sequence:UniProtKB:O24926;locus_tag=NHHJEJCF_00315;product=Epoxyqueuosine reductase QueH	Yes
286903	287343	441	ID=MGMFFAFE_00316;Parent=MGMFFAFE_00316_gene;eC_number=4.2.1.59;Name=fabZ;gene=fabZ;inference=ab initio prediction:Prodigal:2.6,similar to AA sequence:UniProtKB:A1VXZ7;locus_tag=MGMFFAFE_00316;product=3-hydroxyacyl-[acyl-carrier-protein] dehydratase FabZ	286900	287340	441	ID=NHHJEJCF_00316;Parent=NHHJEJCF_00316_gene;eC_number=4.2.1.59;Name=fabZ;gene=fabZ;inference=ab initio prediction:Prodigal:2.6,similar to AA sequence:UniProtKB:A1VXZ7;locus_tag=NHHJEJCF_00316;product=3-hydroxyacyl-[acyl-carrier-protein] dehydratase FabZ	Yes
287343	288134	792	ID=MGMFFAFE_00317;Parent=MGMFFAFE_00317_gene;eC_number=2.3.1.129;Name=lpxA;db_xref=COG:COG1043;gene=lpxA;inference=ab initio prediction:Prodigal:2.6,similar to AA sequence:UniProtKB:Q9PIM1;locus_tag=MGMFFAFE_00317;product=Acyl-[acyl-carrier-protein]--UDP-N-acetylglucosamine O-acyltransferase	287340	288131	792	ID=NHHJEJCF_00317;Parent=NHHJEJCF_00317_gene;eC_number=2.3.1.129;Name=lpxA;db_xref=COG:COG1043;gene=lpxA;inference=ab initio prediction:Prodigal:2.6,similar to AA sequence:UniProtKB:Q9PIM1;locus_tag=NHHJEJCF_00317;product=Acyl-[acyl-carrier-protein]--UDP-N-acetylglucosamine O-acyltransferase	Yes
288127	289350	1224	ID=MGMFFAFE_00318;Parent=MGMFFAFE_00318_gene;Name=clpX;db_xref=COG:COG1219;gene=clpX;inference=ab initio prediction:Prodigal:2.6,similar to AA sequence:UniProtKB:O25926;locus_tag=MGMFFAFE_00318;product=ATP-dependent Clp protease ATP-binding subunit ClpX	288124	289347	1224	ID=NHHJEJCF_00318;Parent=NHHJEJCF_00318_gene;Name=clpX;db_xref=COG:COG1219;gene=clpX;inference=ab initio prediction:Prodigal:2.6,similar to AA sequence:UniProtKB:O25926;locus_tag=NHHJEJCF_00318;product=ATP-dependent Clp protease ATP-binding subunit ClpX	Yes
289361	290401	1041	ID=MGMFFAFE_00319;Parent=MGMFFAFE_00319_gene;Name=mreB;db_xref=COG:COG1077;gene=mreB;inference=ab initio prediction:Prodigal:2.6,similar to AA sequence:UniProtKB:P0A9X4;locus_tag=MGMFFAFE_00319;product=Rod shape-determining protein MreB	289358	290398	1041	ID=NHHJEJCF_00319;Parent=NHHJEJCF_00319_gene;Name=mreB;db_xref=COG:COG1077;gene=mreB;inference=ab initio prediction:Prodigal:2.6,similar to AA sequence:UniProtKB:P0A9X4;locus_tag=NHHJEJCF_00319;product=Rod shape-determining protein MreB	Yes
290391	291140	750	ID=MGMFFAFE_00320;Parent=MGMFFAFE_00320_gene;inference=ab initio prediction:Prodigal:2.6;locus_tag=MGMFFAFE_00320;product=hypothetical protein	290388	291137	750	ID=NHHJEJCF_00320;Parent=NHHJEJCF_00320_gene;inference=ab initio prediction:Prodigal:2.6;locus_tag=NHHJEJCF_00320;product=hypothetical protein	Yes
291401	294670	3270	ID=MGMFFAFE_00321;Parent=MGMFFAFE_00321_gene;eC_number=6.3.5.5;Name=carB;db_xref=COG:COG0458;gene=carB;inference=ab initio prediction:Prodigal:2.6,similar to AA sequence:UniProtKB:P00968;locus_tag=MGMFFAFE_00321;product=Carbamoyl-phosphate synthase large chain	291398	294667	3270	ID=NHHJEJCF_00321;Parent=NHHJEJCF_00321_gene;eC_number=6.3.5.5;Name=carB;db_xref=COG:COG0458;gene=carB;inference=ab initio prediction:Prodigal:2.6,similar to AA sequence:UniProtKB:P00968;locus_tag=NHHJEJCF_00321;product=Carbamoyl-phosphate synthase large chain	Yes
294667	295089	423	ID=MGMFFAFE_00322;Parent=MGMFFAFE_00322_gene;inference=ab initio prediction:Prodigal:2.6;locus_tag=MGMFFAFE_00322;product=hypothetical protein	294664	295086	423	ID=NHHJEJCF_00322;Parent=NHHJEJCF_00322_gene;inference=ab initio prediction:Prodigal:2.6;locus_tag=NHHJEJCF_00322;product=hypothetical protein	Yes
295090	296067	978	ID=MGMFFAFE_00323;Parent=MGMFFAFE_00323_gene;eC_number=2.2.1.2;Name=tal;gene=tal;inference=ab initio prediction:Prodigal:2.6,similar to AA sequence:UniProtKB:Q5F6E9;locus_tag=MGMFFAFE_00323;product=Transaldolase	295087	296064	978	ID=NHHJEJCF_00323;Parent=NHHJEJCF_00323_gene;eC_number=2.2.1.2;Name=tal;gene=tal;inference=ab initio prediction:Prodigal:2.6,similar to AA sequence:UniProtKB:Q5F6E9;locus_tag=NHHJEJCF_00323;product=Transaldolase	Yes
296067	296690	624	ID=MGMFFAFE_00324;Parent=MGMFFAFE_00324_gene;eC_number=3.1.3.3;Name=serB;gene=serB;inference=ab initio prediction:Prodigal:2.6,similar to AA sequence:UniProtKB:A7H590;locus_tag=MGMFFAFE_00324;product=Phosphoserine phosphatase	296064	296687	624	ID=NHHJEJCF_00324;Parent=NHHJEJCF_00324_gene;eC_number=3.1.3.3;Name=serB;gene=serB;inference=ab initio prediction:Prodigal:2.6,similar to AA sequence:UniProtKB:A7H590;locus_tag=NHHJEJCF_00324;product=Phosphoserine phosphatase	Yes
296690	297211	522	ID=MGMFFAFE_00325;Parent=MGMFFAFE_00325_gene;Name=cheW;db_xref=COG:COG0835;gene=cheW;inference=ab initio prediction:Prodigal:2.6,similar to AA sequence:UniProtKB:P39802;locus_tag=MGMFFAFE_00325;product=Chemotaxis protein CheW	296687	297208	522	ID=NHHJEJCF_00325;Parent=NHHJEJCF_00325_gene;Name=cheW;db_xref=COG:COG0835;gene=cheW;inference=ab initio prediction:Prodigal:2.6,similar to AA sequence:UniProtKB:P39802;locus_tag=NHHJEJCF_00325;product=Chemotaxis protein CheW	Yes
297216	299525	2310	ID=MGMFFAFE_00326;Parent=MGMFFAFE_00326_gene;eC_number=2.7.13.3;Name=rcsC;gene=rcsC;inference=ab initio prediction:Prodigal:2.6,protein motif:HAMAP:MF_00979;locus_tag=MGMFFAFE_00326;product=Sensor histidine kinase RcsC	297213	299522	2310	ID=NHHJEJCF_00326;Parent=NHHJEJCF_00326_gene;eC_number=2.7.13.3;Name=rcsC;gene=rcsC;inference=ab initio prediction:Prodigal:2.6,protein motif:HAMAP:MF_00979;locus_tag=NHHJEJCF_00326;product=Sensor histidine kinase RcsC	Yes
299529	300485	957	ID=MGMFFAFE_00327;Parent=MGMFFAFE_00327_gene;Name=cheV;db_xref=COG:COG0784;gene=cheV;inference=ab initio prediction:Prodigal:2.6,similar to AA sequence:UniProtKB:P37599;locus_tag=MGMFFAFE_00327;product=Chemotaxis protein CheV	299526	300482	957	ID=NHHJEJCF_00327;Parent=NHHJEJCF_00327_gene;Name=cheV;db_xref=COG:COG0784;gene=cheV;inference=ab initio prediction:Prodigal:2.6,similar to AA sequence:UniProtKB:P37599;locus_tag=NHHJEJCF_00327;product=Chemotaxis protein CheV	Yes
300478	301113	636	ID=MGMFFAFE_00328;Parent=MGMFFAFE_00328_gene;eC_number=3.6.1.54;Name=lpxH;gene=lpxH;inference=ab initio prediction:Prodigal:2.6,protein motif:HAMAP:MF_00575;locus_tag=MGMFFAFE_00328;product=UDP-2%2C3-diacylglucosamine hydrolase	300475	301110	636	ID=NHHJEJCF_00328;Parent=NHHJEJCF_00328_gene;eC_number=3.6.1.54;Name=lpxH;gene=lpxH;inference=ab initio prediction:Prodigal:2.6,protein motif:HAMAP:MF_00575;locus_tag=NHHJEJCF_00328;product=UDP-2%2C3-diacylglucosamine hydrolase	Yes
301246	301731	486	ID=MGMFFAFE_00329;Parent=MGMFFAFE_00329_gene;Name=greA;db_xref=COG:COG0782;gene=greA;inference=ab initio prediction:Prodigal:2.6,similar to AA sequence:UniProtKB:P0A6W5;locus_tag=MGMFFAFE_00329;product=Transcription elongation factor GreA	301243	301728	486	ID=NHHJEJCF_00329;Parent=NHHJEJCF_00329_gene;Name=greA;db_xref=COG:COG0782;gene=greA;inference=ab initio prediction:Prodigal:2.6,similar to AA sequence:UniProtKB:P0A6W5;locus_tag=NHHJEJCF_00329;product=Transcription elongation factor GreA	Yes
301743	302837	1095	ID=MGMFFAFE_00330;Parent=MGMFFAFE_00330_gene;eC_number=2.4.1.182;Name=lpxB;db_xref=COG:COG0763;gene=lpxB;inference=ab initio prediction:Prodigal:2.6,similar to AA sequence:UniProtKB:P10441;locus_tag=MGMFFAFE_00330;product=Lipid-A-disaccharide synthase	301740	302834	1095	ID=NHHJEJCF_00330;Parent=NHHJEJCF_00330_gene;eC_number=2.4.1.182;Name=lpxB;db_xref=COG:COG0763;gene=lpxB;inference=ab initio prediction:Prodigal:2.6,similar to AA sequence:UniProtKB:P10441;locus_tag=NHHJEJCF_00330;product=Lipid-A-disaccharide synthase	Yes
302934	303686	753	ID=MGMFFAFE_00331;Parent=MGMFFAFE_00331_gene;inference=ab initio prediction:Prodigal:2.6;locus_tag=MGMFFAFE_00331;product=hypothetical protein	302931	303683	753	ID=NHHJEJCF_00331;Parent=NHHJEJCF_00331_gene;inference=ab initio prediction:Prodigal:2.6;locus_tag=NHHJEJCF_00331;product=hypothetical protein	Yes
303950	305122	1173	ID=MGMFFAFE_00332;Parent=MGMFFAFE_00332_gene;Name=pgtP;db_xref=COG:COG2271;gene=pgtP;inference=ab initio prediction:Prodigal:2.6,similar to AA sequence:UniProtKB:P12681;locus_tag=MGMFFAFE_00332;product=Phosphoglycerate transporter protein	303947	305119	1173	ID=NHHJEJCF_00332;Parent=NHHJEJCF_00332_gene;Name=pgtP;db_xref=COG:COG2271;gene=pgtP;inference=ab initio prediction:Prodigal:2.6,similar to AA sequence:UniProtKB:P12681;locus_tag=NHHJEJCF_00332;product=Phosphoglycerate transporter protein	Yes
305377	306153	777	ID=MGMFFAFE_00333;Parent=MGMFFAFE_00333_gene;eC_number=3.1.3.5;Name=surE;db_xref=COG:COG0496;gene=surE;inference=ab initio prediction:Prodigal:2.6,similar to AA sequence:UniProtKB:O67004;locus_tag=MGMFFAFE_00333;product=5'-nucleotidase SurE	305374	306150	777	ID=NHHJEJCF_00333;Parent=NHHJEJCF_00333_gene;eC_number=3.1.3.5;Name=surE;db_xref=COG:COG0496;gene=surE;inference=ab initio prediction:Prodigal:2.6,similar to AA sequence:UniProtKB:O67004;locus_tag=NHHJEJCF_00333;product=5'-nucleotidase SurE	Yes
306146	306796	651	ID=MGMFFAFE_00334;Parent=MGMFFAFE_00334_gene;eC_number=6.1.-.-;Name=tcdA;db_xref=COG:COG1179;gene=tcdA;inference=ab initio prediction:Prodigal:2.6,similar to AA sequence:UniProtKB:Q46927;locus_tag=MGMFFAFE_00334;product=tRNA threonylcarbamoyladenosine dehydratase	306143	306793	651	ID=NHHJEJCF_00334;Parent=NHHJEJCF_00334_gene;eC_number=6.1.-.-;Name=tcdA;db_xref=COG:COG1179;gene=tcdA;inference=ab initio prediction:Prodigal:2.6,similar to AA sequence:UniProtKB:Q46927;locus_tag=NHHJEJCF_00334;product=tRNA threonylcarbamoyladenosine dehydratase	Yes
306871	307251	381	ID=MGMFFAFE_00335;Parent=MGMFFAFE_00335_gene;eC_number=4.1.1.11;Name=panD;db_xref=COG:COG0853;gene=panD;inference=ab initio prediction:Prodigal:2.6,similar to AA sequence:UniProtKB:Q29W39;locus_tag=MGMFFAFE_00335;product=Aspartate 1-decarboxylase	306868	307248	381	ID=NHHJEJCF_00335;Parent=NHHJEJCF_00335_gene;eC_number=4.1.1.11;Name=panD;db_xref=COG:COG0853;gene=panD;inference=ab initio prediction:Prodigal:2.6,similar to AA sequence:UniProtKB:Q29W39;locus_tag=NHHJEJCF_00335;product=Aspartate 1-decarboxylase	Yes
307248	308096	849	ID=MGMFFAFE_00336;Parent=MGMFFAFE_00336_gene;eC_number=6.3.2.1;Name=panC;db_xref=COG:COG0414;gene=panC;inference=ab initio prediction:Prodigal:2.6,similar to AA sequence:UniProtKB:Q9PIK2;locus_tag=MGMFFAFE_00336;product=Pantothenate synthetase	307245	308093	849	ID=NHHJEJCF_00336;Parent=NHHJEJCF_00336_gene;eC_number=6.3.2.1;Name=panC;db_xref=COG:COG0414;gene=panC;inference=ab initio prediction:Prodigal:2.6,similar to AA sequence:UniProtKB:Q9PIK2;locus_tag=NHHJEJCF_00336;product=Pantothenate synthetase	Yes
308107	308931	825	ID=MGMFFAFE_00337;Parent=MGMFFAFE_00337_gene;eC_number=2.1.2.11;Name=panB;gene=panB;inference=ab initio prediction:Prodigal:2.6,similar to AA sequence:UniProtKB:P65656;locus_tag=MGMFFAFE_00337;product=3-methyl-2-oxobutanoate hydroxymethyltransferase	308104	308928	825	ID=NHHJEJCF_00337;Parent=NHHJEJCF_00337_gene;eC_number=2.1.2.11;Name=panB;gene=panB;inference=ab initio prediction:Prodigal:2.6,similar to AA sequence:UniProtKB:P65656;locus_tag=NHHJEJCF_00337;product=3-methyl-2-oxobutanoate hydroxymethyltransferase	Yes
309148	309909	762	ID=MGMFFAFE_00338;Parent=MGMFFAFE_00338_gene;eC_number=3.5.2.6;db_xref=COG:COG2602;inference=ab initio prediction:Prodigal:2.6,similar to AA sequence:UniProtKB:B3U538;locus_tag=MGMFFAFE_00338;product=Beta-lactamase OXA-133	309145	309906	762	ID=NHHJEJCF_00338;Parent=NHHJEJCF_00338_gene;eC_number=3.5.2.6;db_xref=COG:COG2602;inference=ab initio prediction:Prodigal:2.6,similar to AA sequence:UniProtKB:B3U538;locus_tag=NHHJEJCF_00338;product=Beta-lactamase OXA-133	Yes
310007	310891	885	ID=MGMFFAFE_00339;Parent=MGMFFAFE_00339_gene;eC_number=3.6.3.33;Name=btuD_3;gene=btuD_3;inference=ab initio prediction:Prodigal:2.6,protein motif:HAMAP:MF_01005;locus_tag=MGMFFAFE_00339;product=Vitamin B12 import ATP-binding protein BtuD	310004	310888	885	ID=NHHJEJCF_00339;Parent=NHHJEJCF_00339_gene;eC_number=3.6.3.33;Name=btuD_3;gene=btuD_3;inference=ab initio prediction:Prodigal:2.6,protein motif:HAMAP:MF_01005;locus_tag=NHHJEJCF_00339;product=Vitamin B12 import ATP-binding protein BtuD	Yes
310901	311569	669	ID=MGMFFAFE_00340;Parent=MGMFFAFE_00340_gene;inference=ab initio prediction:Prodigal:2.6;locus_tag=MGMFFAFE_00340;product=hypothetical protein	310898	311566	669	ID=NHHJEJCF_00340;Parent=NHHJEJCF_00340_gene;inference=ab initio prediction:Prodigal:2.6;locus_tag=NHHJEJCF_00340;product=hypothetical protein	Yes
311562	311963	402	ID=MGMFFAFE_00341;Parent=MGMFFAFE_00341_gene;inference=ab initio prediction:Prodigal:2.6;locus_tag=MGMFFAFE_00341;product=hypothetical protein	311559	311960	402	ID=NHHJEJCF_00341;Parent=NHHJEJCF_00341_gene;inference=ab initio prediction:Prodigal:2.6;locus_tag=NHHJEJCF_00341;product=hypothetical protein	Yes
311960	312709	750	ID=MGMFFAFE_00342;Parent=MGMFFAFE_00342_gene;Name=modA;db_xref=COG:COG0725;gene=modA;inference=ab initio prediction:Prodigal:2.6,similar to AA sequence:UniProtKB:P45323;locus_tag=MGMFFAFE_00342;product=Molybdate-binding protein ModA	311957	312706	750	ID=NHHJEJCF_00342;Parent=NHHJEJCF_00342_gene;Name=modA;db_xref=COG:COG0725;gene=modA;inference=ab initio prediction:Prodigal:2.6,similar to AA sequence:UniProtKB:P45323;locus_tag=NHHJEJCF_00342;product=Molybdate-binding protein ModA	Yes
312763	313449	687	ID=MGMFFAFE_00343;Parent=MGMFFAFE_00343_gene;eC_number=2.1.1.144;Name=tam;gene=tam;inference=ab initio prediction:Prodigal:2.6,protein motif:HAMAP:MF_00560;locus_tag=MGMFFAFE_00343;product=Trans-aconitate 2-methyltransferase	312760	313446	687	ID=NHHJEJCF_00343;Parent=NHHJEJCF_00343_gene;eC_number=2.1.1.144;Name=tam;gene=tam;inference=ab initio prediction:Prodigal:2.6,protein motif:HAMAP:MF_00560;locus_tag=NHHJEJCF_00343;product=Trans-aconitate 2-methyltransferase	Yes
313446	314057	612	ID=MGMFFAFE_00344;Parent=MGMFFAFE_00344_gene;db_xref=COG:COG2830;inference=ab initio prediction:Prodigal:2.6,similar to AA sequence:UniProtKB:P44251;locus_tag=MGMFFAFE_00344;product=putative protein	313443	314054	612	ID=NHHJEJCF_00344;Parent=NHHJEJCF_00344_gene;db_xref=COG:COG2830;inference=ab initio prediction:Prodigal:2.6,similar to AA sequence:UniProtKB:P44251;locus_tag=NHHJEJCF_00344;product=putative protein	Yes
314054	315196	1143	ID=MGMFFAFE_00345;Parent=MGMFFAFE_00345_gene;eC_number=2.3.1.47;Name=bioF;gene=bioF;inference=ab initio prediction:Prodigal:2.6,similar to AA sequence:UniProtKB:P22806;locus_tag=MGMFFAFE_00345;product=8-amino-7-oxononanoate synthase	314051	315193	1143	ID=NHHJEJCF_00345;Parent=NHHJEJCF_00345_gene;eC_number=2.3.1.47;Name=bioF;gene=bioF;inference=ab initio prediction:Prodigal:2.6,similar to AA sequence:UniProtKB:P22806;locus_tag=NHHJEJCF_00345;product=8-amino-7-oxononanoate synthase	Yes
315263	316546	1284	ID=MGMFFAFE_00346;Parent=MGMFFAFE_00346_gene;eC_number=2.6.1.62;Name=bioA;gene=bioA;inference=ab initio prediction:Prodigal:2.6,similar to AA sequence:UniProtKB:P22805;locus_tag=MGMFFAFE_00346;product=Adenosylmethionine-8-amino-7-oxononanoate aminotransferase	315260	316543	1284	ID=NHHJEJCF_00346;Parent=NHHJEJCF_00346_gene;eC_number=2.6.1.62;Name=bioA;gene=bioA;inference=ab initio prediction:Prodigal:2.6,similar to AA sequence:UniProtKB:P22805;locus_tag=NHHJEJCF_00346;product=Adenosylmethionine-8-amino-7-oxononanoate aminotransferase	Yes
316533	317138	606	ID=MGMFFAFE_00347;Parent=MGMFFAFE_00347_gene;eC_number=6.3.3.3;Name=bioD;gene=bioD;inference=ab initio prediction:Prodigal:2.6,protein motif:HAMAP:MF_00336;locus_tag=MGMFFAFE_00347;product=ATP-dependent dethiobiotin synthetase BioD	316530	317135	606	ID=NHHJEJCF_00347;Parent=NHHJEJCF_00347_gene;eC_number=6.3.3.3;Name=bioD;gene=bioD;inference=ab initio prediction:Prodigal:2.6,protein motif:HAMAP:MF_00336;locus_tag=NHHJEJCF_00347;product=ATP-dependent dethiobiotin synthetase BioD	Yes
317148	317462	315	ID=MGMFFAFE_00348;Parent=MGMFFAFE_00348_gene;Name=ykkD;db_xref=COG:COG2076;gene=ykkD;inference=ab initio prediction:Prodigal:2.6,similar to AA sequence:UniProtKB:P49857;locus_tag=MGMFFAFE_00348;product=Multidrug resistance protein YkkD	317145	317459	315	ID=NHHJEJCF_00348;Parent=NHHJEJCF_00348_gene;Name=ykkD;db_xref=COG:COG2076;gene=ykkD;inference=ab initio prediction:Prodigal:2.6,similar to AA sequence:UniProtKB:P49857;locus_tag=NHHJEJCF_00348;product=Multidrug resistance protein YkkD	Yes
317465	317803	339	ID=MGMFFAFE_00349;Parent=MGMFFAFE_00349_gene;Name=ykkC;db_xref=COG:COG2076;gene=ykkC;inference=ab initio prediction:Prodigal:2.6,similar to AA sequence:UniProtKB:P49856;locus_tag=MGMFFAFE_00349;product=Multidrug resistance protein YkkC	317462	317800	339	ID=NHHJEJCF_00349;Parent=NHHJEJCF_00349_gene;Name=ykkC;db_xref=COG:COG2076;gene=ykkC;inference=ab initio prediction:Prodigal:2.6,similar to AA sequence:UniProtKB:P49856;locus_tag=NHHJEJCF_00349;product=Multidrug resistance protein YkkC	Yes
317935	318471	537	ID=MGMFFAFE_00350;Parent=MGMFFAFE_00350_gene;Name=rplY;gene=rplY;inference=ab initio prediction:Prodigal:2.6,similar to AA sequence:UniProtKB:Q2FJE0;locus_tag=MGMFFAFE_00350;product=50S ribosomal protein L25	317932	318468	537	ID=NHHJEJCF_00350;Parent=NHHJEJCF_00350_gene;Name=rplY;gene=rplY;inference=ab initio prediction:Prodigal:2.6,similar to AA sequence:UniProtKB:Q2FJE0;locus_tag=NHHJEJCF_00350;product=50S ribosomal protein L25	Yes
318468	319013	546	ID=MGMFFAFE_00351;Parent=MGMFFAFE_00351_gene;eC_number=3.1.1.29;Name=pth;db_xref=COG:COG0193;gene=pth;inference=ab initio prediction:Prodigal:2.6,similar to AA sequence:UniProtKB:Q6YP15;locus_tag=MGMFFAFE_00351;product=Peptidyl-tRNA hydrolase	318465	319010	546	ID=NHHJEJCF_00351;Parent=NHHJEJCF_00351_gene;eC_number=3.1.1.29;Name=pth;db_xref=COG:COG0193;gene=pth;inference=ab initio prediction:Prodigal:2.6,similar to AA sequence:UniProtKB:Q6YP15;locus_tag=NHHJEJCF_00351;product=Peptidyl-tRNA hydrolase	Yes
319015	320073	1059	ID=MGMFFAFE_00352;Parent=MGMFFAFE_00352_gene;inference=ab initio prediction:Prodigal:2.6;locus_tag=MGMFFAFE_00352;product=hypothetical protein	319012	320070	1059	ID=NHHJEJCF_00352;Parent=NHHJEJCF_00352_gene;inference=ab initio prediction:Prodigal:2.6;locus_tag=NHHJEJCF_00352;product=hypothetical protein	Yes
320117	321325	1209	ID=MGMFFAFE_00353;Parent=MGMFFAFE_00353_gene;eC_number=4.1.1.20;Name=lysA;db_xref=COG:COG0019;gene=lysA;inference=ab initio prediction:Prodigal:2.6,similar to AA sequence:UniProtKB:B4XMC6;locus_tag=MGMFFAFE_00353;product=Diaminopimelate decarboxylase	320114	321322	1209	ID=NHHJEJCF_00353;Parent=NHHJEJCF_00353_gene;eC_number=4.1.1.20;Name=lysA;db_xref=COG:COG0019;gene=lysA;inference=ab initio prediction:Prodigal:2.6,similar to AA sequence:UniProtKB:B4XMC6;locus_tag=NHHJEJCF_00353;product=Diaminopimelate decarboxylase	Yes
321327	322094	768	ID=MGMFFAFE_00354;Parent=MGMFFAFE_00354_gene;eC_number=3.1.3.5;Name=nagD;db_xref=COG:COG0647;gene=nagD;inference=ab initio prediction:Prodigal:2.6,similar to AA sequence:UniProtKB:P0AF24;locus_tag=MGMFFAFE_00354;product=Ribonucleotide monophosphatase NagD	321324	322091	768	ID=NHHJEJCF_00354;Parent=NHHJEJCF_00354_gene;eC_number=3.1.3.5;Name=nagD;db_xref=COG:COG0647;gene=nagD;inference=ab initio prediction:Prodigal:2.6,similar to AA sequence:UniProtKB:P0AF24;locus_tag=NHHJEJCF_00354;product=Ribonucleotide monophosphatase NagD	Yes
322082	323155	1074	ID=MGMFFAFE_00355;Parent=MGMFFAFE_00355_gene;Name=pheA;db_xref=COG:COG0077;gene=pheA;inference=ab initio prediction:Prodigal:2.6,similar to AA sequence:UniProtKB:P0A9J8;locus_tag=MGMFFAFE_00355;product=P-protein	322079	323152	1074	ID=NHHJEJCF_00355;Parent=NHHJEJCF_00355_gene;Name=pheA;db_xref=COG:COG0077;gene=pheA;inference=ab initio prediction:Prodigal:2.6,similar to AA sequence:UniProtKB:P0A9J8;locus_tag=NHHJEJCF_00355;product=P-protein	Yes
323145	324239	1095	ID=MGMFFAFE_00356;Parent=MGMFFAFE_00356_gene;eC_number=2.6.1.9;Name=hisC;db_xref=COG:COG0079;gene=hisC;inference=ab initio prediction:Prodigal:2.6,similar to AA sequence:UniProtKB:Q9PII2;locus_tag=MGMFFAFE_00356;product=Histidinol-phosphate aminotransferase	323142	324236	1095	ID=NHHJEJCF_00356;Parent=NHHJEJCF_00356_gene;eC_number=2.6.1.9;Name=hisC;db_xref=COG:COG0079;gene=hisC;inference=ab initio prediction:Prodigal:2.6,similar to AA sequence:UniProtKB:Q9PII2;locus_tag=NHHJEJCF_00356;product=Histidinol-phosphate aminotransferase	Yes
324291	325973	1683	ID=MGMFFAFE_00357;Parent=MGMFFAFE_00357_gene;Name=fliF;db_xref=COG:COG1766;gene=fliF;inference=ab initio prediction:Prodigal:2.6,similar to AA sequence:UniProtKB:P15928;locus_tag=MGMFFAFE_00357;product=Flagellar M-ring protein	324288	325970	1683	ID=NHHJEJCF_00357;Parent=NHHJEJCF_00357_gene;Name=fliF;db_xref=COG:COG1766;gene=fliF;inference=ab initio prediction:Prodigal:2.6,similar to AA sequence:UniProtKB:P15928;locus_tag=NHHJEJCF_00357;product=Flagellar M-ring protein	Yes
325973	327001	1029	ID=MGMFFAFE_00358;Parent=MGMFFAFE_00358_gene;Name=fliG;db_xref=COG:COG1536;gene=fliG;inference=ab initio prediction:Prodigal:2.6,similar to AA sequence:UniProtKB:O25119;locus_tag=MGMFFAFE_00358;product=Flagellar motor switch protein FliG	325970	326998	1029	ID=NHHJEJCF_00358;Parent=NHHJEJCF_00358_gene;Name=fliG;db_xref=COG:COG1536;gene=fliG;inference=ab initio prediction:Prodigal:2.6,similar to AA sequence:UniProtKB:O25119;locus_tag=NHHJEJCF_00358;product=Flagellar motor switch protein FliG	Yes
327009	327839	831	ID=MGMFFAFE_00359;Parent=MGMFFAFE_00359_gene;inference=ab initio prediction:Prodigal:2.6;locus_tag=MGMFFAFE_00359;product=hypothetical protein	327006	327836	831	ID=NHHJEJCF_00359;Parent=NHHJEJCF_00359_gene;inference=ab initio prediction:Prodigal:2.6;locus_tag=NHHJEJCF_00359;product=hypothetical protein	Yes
327832	329679	1848	ID=MGMFFAFE_00360;Parent=MGMFFAFE_00360_gene;eC_number=2.2.1.7;Name=dxs;db_xref=COG:COG1154;gene=dxs;inference=ab initio prediction:Prodigal:2.6,similar to AA sequence:UniProtKB:Q9KGU7;locus_tag=MGMFFAFE_00360;product=1-deoxy-D-xylulose-5-phosphate synthase	327829	329676	1848	ID=NHHJEJCF_00360;Parent=NHHJEJCF_00360_gene;eC_number=2.2.1.7;Name=dxs;db_xref=COG:COG1154;gene=dxs;inference=ab initio prediction:Prodigal:2.6,similar to AA sequence:UniProtKB:Q9KGU7;locus_tag=NHHJEJCF_00360;product=1-deoxy-D-xylulose-5-phosphate synthase	Yes
329765	330175	411	ID=MGMFFAFE_00361;Parent=MGMFFAFE_00361_gene;inference=ab initio prediction:Prodigal:2.6;locus_tag=MGMFFAFE_00361;product=hypothetical protein	329762	330172	411	ID=NHHJEJCF_00361;Parent=NHHJEJCF_00361_gene;inference=ab initio prediction:Prodigal:2.6;locus_tag=NHHJEJCF_00361;product=hypothetical protein	Yes
330221	331417	1197	ID=MGMFFAFE_00362;Parent=MGMFFAFE_00362_gene;inference=ab initio prediction:Prodigal:2.6;locus_tag=MGMFFAFE_00362;product=hypothetical protein	330218	331414	1197	ID=NHHJEJCF_00362;Parent=NHHJEJCF_00362_gene;inference=ab initio prediction:Prodigal:2.6;locus_tag=NHHJEJCF_00362;product=hypothetical protein	Yes
331420	332127	708	ID=MGMFFAFE_00363;Parent=MGMFFAFE_00363_gene;eC_number=2.1.1.163;Name=menG;gene=menG;inference=ab initio prediction:Prodigal:2.6,similar to AA sequence:UniProtKB:P67062;locus_tag=MGMFFAFE_00363;product=Demethylmenaquinone methyltransferase	331417	332124	708	ID=NHHJEJCF_00363;Parent=NHHJEJCF_00363_gene;eC_number=2.1.1.163;Name=menG;gene=menG;inference=ab initio prediction:Prodigal:2.6,similar to AA sequence:UniProtKB:P67062;locus_tag=NHHJEJCF_00363;product=Demethylmenaquinone methyltransferase	Yes
332124	333287	1164	ID=MGMFFAFE_00364;Parent=MGMFFAFE_00364_gene;eC_number=3.1.11.6;Name=xseA;gene=xseA;inference=ab initio prediction:Prodigal:2.6,protein motif:HAMAP:MF_00378;locus_tag=MGMFFAFE_00364;product=Exodeoxyribonuclease 7 large subunit	332121	333284	1164	ID=NHHJEJCF_00364;Parent=NHHJEJCF_00364_gene;eC_number=3.1.11.6;Name=xseA;gene=xseA;inference=ab initio prediction:Prodigal:2.6,protein motif:HAMAP:MF_00378;locus_tag=NHHJEJCF_00364;product=Exodeoxyribonuclease 7 large subunit	Yes
333297	334373	1077	ID=MGMFFAFE_00365;Parent=MGMFFAFE_00365_gene;eC_number=2.6.1.52;Name=serC;db_xref=COG:COG1932;gene=serC;inference=ab initio prediction:Prodigal:2.6,similar to AA sequence:UniProtKB:Q9PIH3;locus_tag=MGMFFAFE_00365;product=Phosphoserine aminotransferase	333294	334370	1077	ID=NHHJEJCF_00365;Parent=NHHJEJCF_00365_gene;eC_number=2.6.1.52;Name=serC;db_xref=COG:COG1932;gene=serC;inference=ab initio prediction:Prodigal:2.6,similar to AA sequence:UniProtKB:Q9PIH3;locus_tag=NHHJEJCF_00365;product=Phosphoserine aminotransferase	Yes
334370	334720	351	ID=MGMFFAFE_00366;Parent=MGMFFAFE_00366_gene;eC_number=3.5.99.10;Name=yabJ_1;db_xref=COG:COG0251;gene=yabJ_1;inference=ab initio prediction:Prodigal:2.6,similar to AA sequence:UniProtKB:P37552;locus_tag=MGMFFAFE_00366;product=2-iminobutanoate/2-iminopropanoate deaminase	334367	334717	351	ID=NHHJEJCF_00366;Parent=NHHJEJCF_00366_gene;eC_number=3.5.99.10;Name=yabJ_1;db_xref=COG:COG0251;gene=yabJ_1;inference=ab initio prediction:Prodigal:2.6,similar to AA sequence:UniProtKB:P37552;locus_tag=NHHJEJCF_00366;product=2-iminobutanoate/2-iminopropanoate deaminase	Yes
334717	335691	975	ID=MGMFFAFE_00367;Parent=MGMFFAFE_00367_gene;eC_number=2.3.1.180;Name=fabH1;db_xref=COG:COG0332;gene=fabH1;inference=ab initio prediction:Prodigal:2.6,similar to AA sequence:UniProtKB:Q9KQH5;locus_tag=MGMFFAFE_00367;product=3-oxoacyl-[acyl-carrier-protein] synthase 3 protein 1	334714	335688	975	ID=NHHJEJCF_00367;Parent=NHHJEJCF_00367_gene;eC_number=2.3.1.180;Name=fabH1;db_xref=COG:COG0332;gene=fabH1;inference=ab initio prediction:Prodigal:2.6,similar to AA sequence:UniProtKB:Q9KQH5;locus_tag=NHHJEJCF_00367;product=3-oxoacyl-[acyl-carrier-protein] synthase 3 protein 1	Yes
335684	336670	987	ID=MGMFFAFE_00368;Parent=MGMFFAFE_00368_gene;eC_number=2.3.1.-;Name=plsX;db_xref=COG:COG0416;gene=plsX;inference=ab initio prediction:Prodigal:2.6,similar to AA sequence:UniProtKB:P71018;locus_tag=MGMFFAFE_00368;product=Phosphate acyltransferase	335681	336667	987	ID=NHHJEJCF_00368;Parent=NHHJEJCF_00368_gene;eC_number=2.3.1.-;Name=plsX;db_xref=COG:COG0416;gene=plsX;inference=ab initio prediction:Prodigal:2.6,similar to AA sequence:UniProtKB:P71018;locus_tag=NHHJEJCF_00368;product=Phosphate acyltransferase	Yes
336676	336822	147	ID=MGMFFAFE_00369;Parent=MGMFFAFE_00369_gene;Name=rpmF;gene=rpmF;inference=ab initio prediction:Prodigal:2.6,similar to AA sequence:UniProtKB:P66210;locus_tag=MGMFFAFE_00369;product=50S ribosomal protein L32	336673	336819	147	ID=NHHJEJCF_00369;Parent=NHHJEJCF_00369_gene;Name=rpmF;gene=rpmF;inference=ab initio prediction:Prodigal:2.6,similar to AA sequence:UniProtKB:P66210;locus_tag=NHHJEJCF_00369;product=50S ribosomal protein L32	Yes
336846	337199	354	ID=MGMFFAFE_00370;Parent=MGMFFAFE_00370_gene;inference=ab initio prediction:Prodigal:2.6;locus_tag=MGMFFAFE_00370;product=hypothetical protein	336843	337196	354	ID=NHHJEJCF_00370;Parent=NHHJEJCF_00370_gene;inference=ab initio prediction:Prodigal:2.6;locus_tag=NHHJEJCF_00370;product=hypothetical protein	Yes
337200	337613	414	ID=MGMFFAFE_00371;Parent=MGMFFAFE_00371_gene;eC_number=2.7.4.6;Name=ndk;db_xref=COG:COG0105;gene=ndk;inference=ab initio prediction:Prodigal:2.6,similar to AA sequence:UniProtKB:Q9PIG7;locus_tag=MGMFFAFE_00371;product=Nucleoside diphosphate kinase	337197	337610	414	ID=NHHJEJCF_00371;Parent=NHHJEJCF_00371_gene;eC_number=2.7.4.6;Name=ndk;db_xref=COG:COG0105;gene=ndk;inference=ab initio prediction:Prodigal:2.6,similar to AA sequence:UniProtKB:Q9PIG7;locus_tag=NHHJEJCF_00371;product=Nucleoside diphosphate kinase	Yes
337726	338010	285	ID=MGMFFAFE_00372;Parent=MGMFFAFE_00372_gene;inference=ab initio prediction:Prodigal:2.6;locus_tag=MGMFFAFE_00372;product=hypothetical protein	337723	338007	285	ID=NHHJEJCF_00372;Parent=NHHJEJCF_00372_gene;inference=ab initio prediction:Prodigal:2.6;locus_tag=NHHJEJCF_00372;product=hypothetical protein	Yes
338216	338812	597	ID=MGMFFAFE_00373;Parent=MGMFFAFE_00373_gene;eC_number=1.11.1.15;Name=ahpC;db_xref=COG:COG0450;gene=ahpC;inference=ab initio prediction:Prodigal:2.6,similar to AA sequence:UniProtKB:P21762;locus_tag=MGMFFAFE_00373;product=Alkyl hydroperoxide reductase C	338213	338809	597	ID=NHHJEJCF_00373;Parent=NHHJEJCF_00373_gene;eC_number=1.11.1.15;Name=ahpC;db_xref=COG:COG0450;gene=ahpC;inference=ab initio prediction:Prodigal:2.6,similar to AA sequence:UniProtKB:P21762;locus_tag=NHHJEJCF_00373;product=Alkyl hydroperoxide reductase C	Yes
338931	340019	1089	ID=MGMFFAFE_00374;Parent=MGMFFAFE_00374_gene;Name=flhB;db_xref=COG:COG1377;gene=flhB;inference=ab initio prediction:Prodigal:2.6,similar to AA sequence:UniProtKB:P40727;locus_tag=MGMFFAFE_00374;product=Flagellar biosynthetic protein FlhB	338928	340016	1089	ID=NHHJEJCF_00374;Parent=NHHJEJCF_00374_gene;Name=flhB;db_xref=COG:COG1377;gene=flhB;inference=ab initio prediction:Prodigal:2.6,similar to AA sequence:UniProtKB:P40727;locus_tag=NHHJEJCF_00374;product=Flagellar biosynthetic protein FlhB	Yes
340025	340768	744	ID=MGMFFAFE_00375;Parent=MGMFFAFE_00375_gene;Name=motB;db_xref=COG:COG1360;gene=motB;inference=ab initio prediction:Prodigal:2.6,similar to AA sequence:UniProtKB:P56427;locus_tag=MGMFFAFE_00375;product=Motility protein B	340022	340765	744	ID=NHHJEJCF_00375;Parent=NHHJEJCF_00375_gene;Name=motB;db_xref=COG:COG1360;gene=motB;inference=ab initio prediction:Prodigal:2.6,similar to AA sequence:UniProtKB:P56427;locus_tag=NHHJEJCF_00375;product=Motility protein B	Yes
340771	341547	777	ID=MGMFFAFE_00376;Parent=MGMFFAFE_00376_gene;Name=pomA;db_xref=COG:COG1291;gene=pomA;inference=ab initio prediction:Prodigal:2.6,similar to AA sequence:UniProtKB:O06873;locus_tag=MGMFFAFE_00376;product=Chemotaxis protein PomA	340768	341544	777	ID=NHHJEJCF_00376;Parent=NHHJEJCF_00376_gene;Name=pomA;db_xref=COG:COG1291;gene=pomA;inference=ab initio prediction:Prodigal:2.6,similar to AA sequence:UniProtKB:O06873;locus_tag=NHHJEJCF_00376;product=Chemotaxis protein PomA	Yes
341564	344203	2640	ID=MGMFFAFE_00377;Parent=MGMFFAFE_00377_gene;eC_number=2.7.7.7;Name=polA;db_xref=COG:COG0258;gene=polA;inference=ab initio prediction:Prodigal:2.6,similar to AA sequence:UniProtKB:P00582;locus_tag=MGMFFAFE_00377;product=DNA polymerase I	341561	344200	2640	ID=NHHJEJCF_00377;Parent=NHHJEJCF_00377_gene;eC_number=2.7.7.7;Name=polA;db_xref=COG:COG0258;gene=polA;inference=ab initio prediction:Prodigal:2.6,similar to AA sequence:UniProtKB:P00582;locus_tag=NHHJEJCF_00377;product=DNA polymerase I	Yes
344367	345728	1362	ID=MGMFFAFE_00378;Parent=MGMFFAFE_00378_gene;Name=proP_2;gene=proP_2;inference=ab initio prediction:Prodigal:2.6,similar to AA sequence:UniProtKB:P0C0L7;locus_tag=MGMFFAFE_00378;product=Proline/betaine transporter	344364	345725	1362	ID=NHHJEJCF_00378;Parent=NHHJEJCF_00378_gene;Name=proP_2;gene=proP_2;inference=ab initio prediction:Prodigal:2.6,similar to AA sequence:UniProtKB:P0C0L7;locus_tag=NHHJEJCF_00378;product=Proline/betaine transporter	Yes
345725	346732	1008	ID=MGMFFAFE_00379;Parent=MGMFFAFE_00379_gene;eC_number=3.2.-.-;Name=rihA;db_xref=COG:COG1957;gene=rihA;inference=ab initio prediction:Prodigal:2.6,similar to AA sequence:UniProtKB:P41409;locus_tag=MGMFFAFE_00379;product=Pyrimidine-specific ribonucleoside hydrolase RihA	345722	346729	1008	ID=NHHJEJCF_00379;Parent=NHHJEJCF_00379_gene;eC_number=3.2.-.-;Name=rihA;db_xref=COG:COG1957;gene=rihA;inference=ab initio prediction:Prodigal:2.6,similar to AA sequence:UniProtKB:P41409;locus_tag=NHHJEJCF_00379;product=Pyrimidine-specific ribonucleoside hydrolase RihA	Yes
346688	347131	444	ID=MGMFFAFE_00380;Parent=MGMFFAFE_00380_gene;Name=yqaA;db_xref=COG:COG1238;gene=yqaA;inference=ab initio prediction:Prodigal:2.6,similar to AA sequence:UniProtKB:P0ADR0;locus_tag=MGMFFAFE_00380;product=Inner membrane protein YqaA	346685	347128	444	ID=NHHJEJCF_00380;Parent=NHHJEJCF_00380_gene;Name=yqaA;db_xref=COG:COG1238;gene=yqaA;inference=ab initio prediction:Prodigal:2.6,similar to AA sequence:UniProtKB:P0ADR0;locus_tag=NHHJEJCF_00380;product=Inner membrane protein YqaA	Yes
347131	347727	597	ID=MGMFFAFE_00381;Parent=MGMFFAFE_00381_gene;inference=ab initio prediction:Prodigal:2.6;locus_tag=MGMFFAFE_00381;product=hypothetical protein	347128	347724	597	ID=NHHJEJCF_00381;Parent=NHHJEJCF_00381_gene;inference=ab initio prediction:Prodigal:2.6;locus_tag=NHHJEJCF_00381;product=hypothetical protein	Yes
347708	348391	684	ID=MGMFFAFE_00382;Parent=MGMFFAFE_00382_gene;inference=ab initio prediction:Prodigal:2.6;locus_tag=MGMFFAFE_00382;product=hypothetical protein	347705	348388	684	ID=NHHJEJCF_00382;Parent=NHHJEJCF_00382_gene;inference=ab initio prediction:Prodigal:2.6;locus_tag=NHHJEJCF_00382;product=hypothetical protein	Yes
348435	348986	552	ID=MGMFFAFE_00383;Parent=MGMFFAFE_00383_gene;inference=ab initio prediction:Prodigal:2.6;locus_tag=MGMFFAFE_00383;product=hypothetical protein	348432	348983	552	ID=NHHJEJCF_00383;Parent=NHHJEJCF_00383_gene;inference=ab initio prediction:Prodigal:2.6;locus_tag=NHHJEJCF_00383;product=hypothetical protein	Yes
348988	351810	2823	ID=MGMFFAFE_00384;Parent=MGMFFAFE_00384_gene;Name=uvrA;gene=uvrA;inference=ab initio prediction:Prodigal:2.6,similar to AA sequence:UniProtKB:P63383;locus_tag=MGMFFAFE_00384;product=UvrABC system protein A	348985	351807	2823	ID=NHHJEJCF_00384;Parent=NHHJEJCF_00384_gene;Name=uvrA;gene=uvrA;inference=ab initio prediction:Prodigal:2.6,similar to AA sequence:UniProtKB:P63383;locus_tag=NHHJEJCF_00384;product=UvrABC system protein A	Yes
351883	352668	786	ID=MGMFFAFE_00385;Parent=MGMFFAFE_00385_gene;inference=ab initio prediction:Prodigal:2.6;locus_tag=MGMFFAFE_00385;product=hypothetical protein	351880	352665	786	ID=NHHJEJCF_00385;Parent=NHHJEJCF_00385_gene;inference=ab initio prediction:Prodigal:2.6;locus_tag=NHHJEJCF_00385;product=hypothetical protein	Yes
353084	354334	1251	ID=MGMFFAFE_00386;Parent=MGMFFAFE_00386_gene;eC_number=4.1.3.27;Name=trpE;db_xref=COG:COG0147;gene=trpE;inference=ab initio prediction:Prodigal:2.6,similar to AA sequence:UniProtKB:P20580;locus_tag=MGMFFAFE_00386;product=Anthranilate synthase component 1	353081	354331	1251	ID=NHHJEJCF_00386;Parent=NHHJEJCF_00386_gene;eC_number=4.1.3.27;Name=trpE;db_xref=COG:COG0147;gene=trpE;inference=ab initio prediction:Prodigal:2.6,similar to AA sequence:UniProtKB:P20580;locus_tag=NHHJEJCF_00386;product=Anthranilate synthase component 1	Yes
354331	355932	1602	ID=MGMFFAFE_00387;Parent=MGMFFAFE_00387_gene;Name=trpGD;db_xref=COG:COG0512;gene=trpGD;inference=ab initio prediction:Prodigal:2.6,similar to AA sequence:UniProtKB:P00905;locus_tag=MGMFFAFE_00387;product=Bifunctional protein TrpGD	354328	355929	1602	ID=NHHJEJCF_00387;Parent=NHHJEJCF_00387_gene;Name=trpGD;db_xref=COG:COG0512;gene=trpGD;inference=ab initio prediction:Prodigal:2.6,similar to AA sequence:UniProtKB:P00905;locus_tag=NHHJEJCF_00387;product=Bifunctional protein TrpGD	Yes
355919	356518	600	ID=MGMFFAFE_00388;Parent=MGMFFAFE_00388_gene;Name=trpC_1;db_xref=COG:COG0134;gene=trpC_1;inference=ab initio prediction:Prodigal:2.6,similar to AA sequence:UniProtKB:P00909;locus_tag=MGMFFAFE_00388;product=Tryptophan biosynthesis protein TrpCF	355916	356515	600	ID=NHHJEJCF_00388;Parent=NHHJEJCF_00388_gene;Name=trpC_1;db_xref=COG:COG0134;gene=trpC_1;inference=ab initio prediction:Prodigal:2.6,similar to AA sequence:UniProtKB:P00909;locus_tag=NHHJEJCF_00388;product=Tryptophan biosynthesis protein TrpCF	Yes
356515	357693	1179	ID=MGMFFAFE_00389;Parent=MGMFFAFE_00389_gene;eC_number=4.2.1.20;Name=trpB;db_xref=COG:COG0133;gene=trpB;inference=ab initio prediction:Prodigal:2.6,similar to AA sequence:UniProtKB:Q97P32;locus_tag=MGMFFAFE_00389;product=Tryptophan synthase beta chain	356512	357690	1179	ID=NHHJEJCF_00389;Parent=NHHJEJCF_00389_gene;eC_number=4.2.1.20;Name=trpB;db_xref=COG:COG0133;gene=trpB;inference=ab initio prediction:Prodigal:2.6,similar to AA sequence:UniProtKB:Q97P32;locus_tag=NHHJEJCF_00389;product=Tryptophan synthase beta chain	Yes
357686	358435	750	ID=MGMFFAFE_00390;Parent=MGMFFAFE_00390_gene;eC_number=4.2.1.20;Name=trpA;db_xref=COG:COG0159;gene=trpA;inference=ab initio prediction:Prodigal:2.6,similar to AA sequence:UniProtKB:Q9PIF1;locus_tag=MGMFFAFE_00390;product=Tryptophan synthase alpha chain	357683	358432	750	ID=NHHJEJCF_00390;Parent=NHHJEJCF_00390_gene;eC_number=4.2.1.20;Name=trpA;db_xref=COG:COG0159;gene=trpA;inference=ab initio prediction:Prodigal:2.6,similar to AA sequence:UniProtKB:Q9PIF1;locus_tag=NHHJEJCF_00390;product=Tryptophan synthase alpha chain	Yes
358506	358928	423	ID=MGMFFAFE_00391;Parent=MGMFFAFE_00391_gene;inference=ab initio prediction:Prodigal:2.6;locus_tag=MGMFFAFE_00391;product=hypothetical protein	358503	358925	423	ID=NHHJEJCF_00391;Parent=NHHJEJCF_00391_gene;inference=ab initio prediction:Prodigal:2.6;locus_tag=NHHJEJCF_00391;product=hypothetical protein	Yes
358928	359236	309	ID=MGMFFAFE_00392;Parent=MGMFFAFE_00392_gene;Name=fliN;db_xref=COG:COG1886;gene=fliN;inference=ab initio prediction:Prodigal:2.6,similar to AA sequence:UniProtKB:P15070;locus_tag=MGMFFAFE_00392;product=Flagellar motor switch protein FliN	358925	359233	309	ID=NHHJEJCF_00392;Parent=NHHJEJCF_00392_gene;Name=fliN;db_xref=COG:COG1886;gene=fliN;inference=ab initio prediction:Prodigal:2.6,similar to AA sequence:UniProtKB:P15070;locus_tag=NHHJEJCF_00392;product=Flagellar motor switch protein FliN	Yes
359237	360034	798	ID=MGMFFAFE_00393;Parent=MGMFFAFE_00393_gene;inference=ab initio prediction:Prodigal:2.6;locus_tag=MGMFFAFE_00393;product=hypothetical protein	359234	360031	798	ID=NHHJEJCF_00393;Parent=NHHJEJCF_00393_gene;inference=ab initio prediction:Prodigal:2.6;locus_tag=NHHJEJCF_00393;product=hypothetical protein	Yes
360031	361491	1461	ID=MGMFFAFE_00394;Parent=MGMFFAFE_00394_gene;eC_number=3.6.1.40;Name=gppA;db_xref=COG:COG0248;gene=gppA;inference=ab initio prediction:Prodigal:2.6,similar to AA sequence:UniProtKB:P25552;locus_tag=MGMFFAFE_00394;product=Guanosine-5'-triphosphate%2C3'-diphosphate pyrophosphatase	360028	361488	1461	ID=NHHJEJCF_00394;Parent=NHHJEJCF_00394_gene;eC_number=3.6.1.40;Name=gppA;db_xref=COG:COG0248;gene=gppA;inference=ab initio prediction:Prodigal:2.6,similar to AA sequence:UniProtKB:P25552;locus_tag=NHHJEJCF_00394;product=Guanosine-5'-triphosphate%2C3'-diphosphate pyrophosphatase	Yes
361491	361736	246	ID=MGMFFAFE_00395;Parent=MGMFFAFE_00395_gene;Name=fdx;db_xref=COG:COG1145;gene=fdx;inference=ab initio prediction:Prodigal:2.6,similar to AA sequence:UniProtKB:P00208;locus_tag=MGMFFAFE_00395;product=Ferredoxin	361488	361733	246	ID=NHHJEJCF_00395;Parent=NHHJEJCF_00395_gene;Name=fdx;db_xref=COG:COG1145;gene=fdx;inference=ab initio prediction:Prodigal:2.6,similar to AA sequence:UniProtKB:P00208;locus_tag=NHHJEJCF_00395;product=Ferredoxin	Yes
361849	362520	672	ID=MGMFFAFE_00396;Parent=MGMFFAFE_00396_gene;Name=tcrA;db_xref=COG:COG0745;gene=tcrA;inference=ab initio prediction:Prodigal:2.6,similar to AA sequence:UniProtKB:O07776;locus_tag=MGMFFAFE_00396;product=Transcriptional regulatory protein TcrA	361846	362517	672	ID=NHHJEJCF_00396;Parent=NHHJEJCF_00396_gene;Name=tcrA;db_xref=COG:COG0745;gene=tcrA;inference=ab initio prediction:Prodigal:2.6,similar to AA sequence:UniProtKB:O07776;locus_tag=NHHJEJCF_00396;product=Transcriptional regulatory protein TcrA	Yes
362599	362916	318	ID=MGMFFAFE_00397;Parent=MGMFFAFE_00397_gene;inference=ab initio prediction:Prodigal:2.6;locus_tag=MGMFFAFE_00397;product=hypothetical protein	362596	362913	318	ID=NHHJEJCF_00397;Parent=NHHJEJCF_00397_gene;inference=ab initio prediction:Prodigal:2.6;locus_tag=NHHJEJCF_00397;product=hypothetical protein	Yes
362901	363509	609	ID=MGMFFAFE_00398;Parent=MGMFFAFE_00398_gene;eC_number=2.3.1.-;Name=plsY;db_xref=COG:COG0344;gene=plsY;inference=ab initio prediction:Prodigal:2.6,similar to AA sequence:UniProtKB:O66905;locus_tag=MGMFFAFE_00398;product=Glycerol-3-phosphate acyltransferase	362898	363506	609	ID=NHHJEJCF_00398;Parent=NHHJEJCF_00398_gene;eC_number=2.3.1.-;Name=plsY;db_xref=COG:COG0344;gene=plsY;inference=ab initio prediction:Prodigal:2.6,similar to AA sequence:UniProtKB:O66905;locus_tag=NHHJEJCF_00398;product=Glycerol-3-phosphate acyltransferase	Yes
363710	364735	1026	ID=MGMFFAFE_00399;Parent=MGMFFAFE_00399_gene;eC_number=1.11.1.5;Name=ccpA;db_xref=COG:COG1858;gene=ccpA;inference=ab initio prediction:Prodigal:2.6,similar to AA sequence:UniProtKB:P14532;locus_tag=MGMFFAFE_00399;product=Cytochrome c551 peroxidase	363707	364732	1026	ID=NHHJEJCF_00399;Parent=NHHJEJCF_00399_gene;eC_number=1.11.1.5;Name=ccpA;db_xref=COG:COG1858;gene=ccpA;inference=ab initio prediction:Prodigal:2.6,similar to AA sequence:UniProtKB:P14532;locus_tag=NHHJEJCF_00399;product=Cytochrome c551 peroxidase	Yes
364829	366166	1338	ID=MGMFFAFE_00400;Parent=MGMFFAFE_00400_gene;eC_number=5.4.2.10;Name=glmM;db_xref=COG:COG1109;gene=glmM;inference=ab initio prediction:Prodigal:2.6,similar to AA sequence:UniProtKB:P25177;locus_tag=MGMFFAFE_00400;product=Phosphoglucosamine mutase	364826	366163	1338	ID=NHHJEJCF_00400;Parent=NHHJEJCF_00400_gene;eC_number=5.4.2.10;Name=glmM;db_xref=COG:COG1109;gene=glmM;inference=ab initio prediction:Prodigal:2.6,similar to AA sequence:UniProtKB:P25177;locus_tag=NHHJEJCF_00400;product=Phosphoglucosamine mutase	Yes
366159	366629	471	ID=MGMFFAFE_00401;Parent=MGMFFAFE_00401_gene;eC_number=3.4.23.36;Name=lspA;gene=lspA;inference=ab initio prediction:Prodigal:2.6,protein motif:HAMAP:MF_00161;locus_tag=MGMFFAFE_00401;product=Lipoprotein signal peptidase	366156	366626	471	ID=NHHJEJCF_00401;Parent=NHHJEJCF_00401_gene;eC_number=3.4.23.36;Name=lspA;gene=lspA;inference=ab initio prediction:Prodigal:2.6,protein motif:HAMAP:MF_00161;locus_tag=NHHJEJCF_00401;product=Lipoprotein signal peptidase	Yes
366613	367065	453	ID=MGMFFAFE_00402;Parent=MGMFFAFE_00402_gene;inference=ab initio prediction:Prodigal:2.6;locus_tag=MGMFFAFE_00402;product=hypothetical protein	366610	367062	453	ID=NHHJEJCF_00402;Parent=NHHJEJCF_00402_gene;inference=ab initio prediction:Prodigal:2.6;locus_tag=NHHJEJCF_00402;product=hypothetical protein	Yes
367039	368409	1371	ID=MGMFFAFE_00403;Parent=MGMFFAFE_00403_gene;inference=ab initio prediction:Prodigal:2.6;locus_tag=MGMFFAFE_00403;product=hypothetical protein	367036	368406	1371	ID=NHHJEJCF_00403;Parent=NHHJEJCF_00403_gene;inference=ab initio prediction:Prodigal:2.6;locus_tag=NHHJEJCF_00403;product=hypothetical protein	Yes
368537	368788	252	ID=MGMFFAFE_00404;Parent=MGMFFAFE_00404_gene;inference=ab initio prediction:Prodigal:2.6;locus_tag=MGMFFAFE_00404;product=hypothetical protein	368534	368785	252	ID=NHHJEJCF_00404;Parent=NHHJEJCF_00404_gene;inference=ab initio prediction:Prodigal:2.6;locus_tag=NHHJEJCF_00404;product=hypothetical protein	Yes
368811	370289	1479	ID=MGMFFAFE_00405;Parent=MGMFFAFE_00405_gene;Name=ttgC;gene=ttgC;inference=ab initio prediction:Prodigal:2.6,similar to AA sequence:UniProtKB:Q9WWZ8;locus_tag=MGMFFAFE_00405;product=Toluene efflux pump outer membrane protein TtgC	368808	370286	1479	ID=NHHJEJCF_00405;Parent=NHHJEJCF_00405_gene;Name=ttgC;gene=ttgC;inference=ab initio prediction:Prodigal:2.6,similar to AA sequence:UniProtKB:Q9WWZ8;locus_tag=NHHJEJCF_00405;product=Toluene efflux pump outer membrane protein TtgC	Yes
370282	373404	3123	ID=MGMFFAFE_00406;Parent=MGMFFAFE_00406_gene;Name=bepE;gene=bepE;inference=ab initio prediction:Prodigal:2.6,similar to AA sequence:UniProtKB:Q8G2M6;locus_tag=MGMFFAFE_00406;product=Efflux pump membrane transporter BepE	370279	373401	3123	ID=NHHJEJCF_00406;Parent=NHHJEJCF_00406_gene;Name=bepE;gene=bepE;inference=ab initio prediction:Prodigal:2.6,similar to AA sequence:UniProtKB:Q8G2M6;locus_tag=NHHJEJCF_00406;product=Efflux pump membrane transporter BepE	Yes
373404	374507	1104	ID=MGMFFAFE_00407;Parent=MGMFFAFE_00407_gene;Name=acrE;gene=acrE;inference=ab initio prediction:Prodigal:2.6,similar to AA sequence:UniProtKB:P24180;locus_tag=MGMFFAFE_00407;product=Multidrug export protein AcrE	373401	374504	1104	ID=NHHJEJCF_00407;Parent=NHHJEJCF_00407_gene;Name=acrE;gene=acrE;inference=ab initio prediction:Prodigal:2.6,similar to AA sequence:UniProtKB:P24180;locus_tag=NHHJEJCF_00407;product=Multidrug export protein AcrE	Yes
374601	375233	633	ID=MGMFFAFE_00408;Parent=MGMFFAFE_00408_gene;inference=ab initio prediction:Prodigal:2.6;locus_tag=MGMFFAFE_00408;product=hypothetical protein	374598	375230	633	ID=NHHJEJCF_00408;Parent=NHHJEJCF_00408_gene;inference=ab initio prediction:Prodigal:2.6;locus_tag=NHHJEJCF_00408;product=hypothetical protein	Yes
375220	376596	1377	ID=MGMFFAFE_00409;Parent=MGMFFAFE_00409_gene;inference=ab initio prediction:Prodigal:2.6;locus_tag=MGMFFAFE_00409;product=hypothetical protein	375217	376593	1377	ID=NHHJEJCF_00409;Parent=NHHJEJCF_00409_gene;inference=ab initio prediction:Prodigal:2.6;locus_tag=NHHJEJCF_00409;product=hypothetical protein	Yes
376771	376968	198	ID=MGMFFAFE_00410;Parent=MGMFFAFE_00410_gene;Name=rpsU;db_xref=COG:COG0828;gene=rpsU;inference=ab initio prediction:Prodigal:2.6,similar to AA sequence:UniProtKB:P66519;locus_tag=MGMFFAFE_00410;product=30S ribosomal protein S21	376768	376965	198	ID=NHHJEJCF_00410;Parent=NHHJEJCF_00410_gene;Name=rpsU;db_xref=COG:COG0828;gene=rpsU;inference=ab initio prediction:Prodigal:2.6,similar to AA sequence:UniProtKB:P66519;locus_tag=NHHJEJCF_00410;product=30S ribosomal protein S21	Yes
377088	377693	606	ID=MGMFFAFE_00411;Parent=MGMFFAFE_00411_gene;inference=ab initio prediction:Prodigal:2.6;locus_tag=MGMFFAFE_00411;product=hypothetical protein	377085	377690	606	ID=NHHJEJCF_00411;Parent=NHHJEJCF_00411_gene;inference=ab initio prediction:Prodigal:2.6;locus_tag=NHHJEJCF_00411;product=hypothetical protein	Yes
377703	378872	1170	ID=MGMFFAFE_00412;Parent=MGMFFAFE_00412_gene;eC_number=6.3.1.-;Name=ygiC;db_xref=COG:COG0754;gene=ygiC;inference=ab initio prediction:Prodigal:2.6,similar to AA sequence:UniProtKB:P0ADT5;locus_tag=MGMFFAFE_00412;product=Putative acid--amine ligase YgiC	377700	378869	1170	ID=NHHJEJCF_00412;Parent=NHHJEJCF_00412_gene;eC_number=6.3.1.-;Name=ygiC;db_xref=COG:COG0754;gene=ygiC;inference=ab initio prediction:Prodigal:2.6,similar to AA sequence:UniProtKB:P0ADT5;locus_tag=NHHJEJCF_00412;product=Putative acid--amine ligase YgiC	Yes
378875	379810	936	ID=MGMFFAFE_00413;Parent=MGMFFAFE_00413_gene;eC_number=1.-.-.-;db_xref=COG:COG1052;inference=ab initio prediction:Prodigal:2.6,similar to AA sequence:UniProtKB:P45250;locus_tag=MGMFFAFE_00413;product=Putative 2-hydroxyacid dehydrogenase	378872	379807	936	ID=NHHJEJCF_00413;Parent=NHHJEJCF_00413_gene;eC_number=1.-.-.-;db_xref=COG:COG1052;inference=ab initio prediction:Prodigal:2.6,similar to AA sequence:UniProtKB:P45250;locus_tag=NHHJEJCF_00413;product=Putative 2-hydroxyacid dehydrogenase	Yes
379800	380291	492	ID=MGMFFAFE_00414;Parent=MGMFFAFE_00414_gene;inference=ab initio prediction:Prodigal:2.6,similar to AA sequence:UniProtKB:P44096;locus_tag=MGMFFAFE_00414;note=UPF0234 protein HI_1034;product=hypothetical protein	379797	380288	492	ID=NHHJEJCF_00414;Parent=NHHJEJCF_00414_gene;inference=ab initio prediction:Prodigal:2.6,similar to AA sequence:UniProtKB:P44096;locus_tag=NHHJEJCF_00414;note=UPF0234 protein HI_1034;product=hypothetical protein	Yes
380384	380776	393	ID=MGMFFAFE_00415;Parent=MGMFFAFE_00415_gene;inference=ab initio prediction:Prodigal:2.6;locus_tag=MGMFFAFE_00415;product=hypothetical protein	380381	380773	393	ID=NHHJEJCF_00415;Parent=NHHJEJCF_00415_gene;inference=ab initio prediction:Prodigal:2.6;locus_tag=NHHJEJCF_00415;product=hypothetical protein	Yes
380787	381611	825	ID=MGMFFAFE_00416;Parent=MGMFFAFE_00416_gene;inference=ab initio prediction:Prodigal:2.6;locus_tag=MGMFFAFE_00416;product=hypothetical protein	380784	381608	825	ID=NHHJEJCF_00416;Parent=NHHJEJCF_00416_gene;inference=ab initio prediction:Prodigal:2.6;locus_tag=NHHJEJCF_00416;product=hypothetical protein	Yes
381611	383323	1713	ID=MGMFFAFE_00417;Parent=MGMFFAFE_00417_gene;eC_number=3.4.24.-;Name=ftsH_1;gene=ftsH_1;inference=ab initio prediction:Prodigal:2.6,protein motif:HAMAP:MF_01458;locus_tag=MGMFFAFE_00417;product=ATP-dependent zinc metalloprotease FtsH	381608	383320	1713	ID=NHHJEJCF_00417;Parent=NHHJEJCF_00417_gene;eC_number=3.4.24.-;Name=ftsH_1;gene=ftsH_1;inference=ab initio prediction:Prodigal:2.6,protein motif:HAMAP:MF_01458;locus_tag=NHHJEJCF_00417;product=ATP-dependent zinc metalloprotease FtsH	Yes
383288	383860	573	ID=MGMFFAFE_00418;Parent=MGMFFAFE_00418_gene;Name=yedZ;gene=yedZ;inference=ab initio prediction:Prodigal:2.6,protein motif:HAMAP:MF_01207;locus_tag=MGMFFAFE_00418;product=Sulfoxide reductase heme-binding subunit YedZ	383285	383857	573	ID=NHHJEJCF_00418;Parent=NHHJEJCF_00418_gene;Name=yedZ;gene=yedZ;inference=ab initio prediction:Prodigal:2.6,protein motif:HAMAP:MF_01207;locus_tag=NHHJEJCF_00418;product=Sulfoxide reductase heme-binding subunit YedZ	Yes
383860	384753	894	ID=MGMFFAFE_00419;Parent=MGMFFAFE_00419_gene;eC_number=1.8.5.-;Name=msrP;db_xref=COG:COG2041;gene=msrP;inference=ab initio prediction:Prodigal:2.6,similar to AA sequence:UniProtKB:P76342;locus_tag=MGMFFAFE_00419;product=Protein-methionine-sulfoxide reductase catalytic subunit MsrP	383857	384750	894	ID=NHHJEJCF_00419;Parent=NHHJEJCF_00419_gene;eC_number=1.8.5.-;Name=msrP;db_xref=COG:COG2041;gene=msrP;inference=ab initio prediction:Prodigal:2.6,similar to AA sequence:UniProtKB:P76342;locus_tag=NHHJEJCF_00419;product=Protein-methionine-sulfoxide reductase catalytic subunit MsrP	Yes
384809	385594	786	ID=MGMFFAFE_00420;Parent=MGMFFAFE_00420_gene;inference=ab initio prediction:Prodigal:2.6;locus_tag=MGMFFAFE_00420;product=hypothetical protein	384806	385591	786	ID=NHHJEJCF_00420;Parent=NHHJEJCF_00420_gene;inference=ab initio prediction:Prodigal:2.6;locus_tag=NHHJEJCF_00420;product=hypothetical protein	Yes
385591	386430	840	ID=MGMFFAFE_00421;Parent=MGMFFAFE_00421_gene;eC_number=4.1.1.23;Name=pyrF;db_xref=COG:COG0284;gene=pyrF;inference=ab initio prediction:Prodigal:2.6,similar to AA sequence:UniProtKB:Q9PIC1;locus_tag=MGMFFAFE_00421;product=Orotidine 5'-phosphate decarboxylase	385588	386427	840	ID=NHHJEJCF_00421;Parent=NHHJEJCF_00421_gene;eC_number=4.1.1.23;Name=pyrF;db_xref=COG:COG0284;gene=pyrF;inference=ab initio prediction:Prodigal:2.6,similar to AA sequence:UniProtKB:Q9PIC1;locus_tag=NHHJEJCF_00421;product=Orotidine 5'-phosphate decarboxylase	Yes
386427	386825	399	ID=MGMFFAFE_00422;Parent=MGMFFAFE_00422_gene;Name=nusB;db_xref=COG:COG0781;gene=nusB;inference=ab initio prediction:Prodigal:2.6,similar to AA sequence:UniProtKB:P9WIV1;locus_tag=MGMFFAFE_00422;product=Transcription antitermination protein NusB	386424	386822	399	ID=NHHJEJCF_00422;Parent=NHHJEJCF_00422_gene;Name=nusB;db_xref=COG:COG0781;gene=nusB;inference=ab initio prediction:Prodigal:2.6,similar to AA sequence:UniProtKB:P9WIV1;locus_tag=NHHJEJCF_00422;product=Transcription antitermination protein NusB	Yes
386825	387289	465	ID=MGMFFAFE_00423;Parent=MGMFFAFE_00423_gene;eC_number=2.5.1.78;Name=ribH;db_xref=COG:COG0054;gene=ribH;inference=ab initio prediction:Prodigal:2.6,similar to AA sequence:UniProtKB:O66529;locus_tag=MGMFFAFE_00423;product=6%2C7-dimethyl-8-ribityllumazine synthase	386822	387286	465	ID=NHHJEJCF_00423;Parent=NHHJEJCF_00423_gene;eC_number=2.5.1.78;Name=ribH;db_xref=COG:COG0054;gene=ribH;inference=ab initio prediction:Prodigal:2.6,similar to AA sequence:UniProtKB:O66529;locus_tag=NHHJEJCF_00423;product=6%2C7-dimethyl-8-ribityllumazine synthase	Yes
387286	388101	816	ID=MGMFFAFE_00424;Parent=MGMFFAFE_00424_gene;eC_number=2.5.1.55;Name=kdsA;db_xref=COG:COG2877;gene=kdsA;inference=ab initio prediction:Prodigal:2.6,similar to AA sequence:UniProtKB:P56060;locus_tag=MGMFFAFE_00424;product=2-dehydro-3-deoxyphosphooctonate aldolase	387283	388098	816	ID=NHHJEJCF_00424;Parent=NHHJEJCF_00424_gene;eC_number=2.5.1.55;Name=kdsA;db_xref=COG:COG2877;gene=kdsA;inference=ab initio prediction:Prodigal:2.6,similar to AA sequence:UniProtKB:P56060;locus_tag=NHHJEJCF_00424;product=2-dehydro-3-deoxyphosphooctonate aldolase	Yes
388098	389030	933	ID=MGMFFAFE_00425;Parent=MGMFFAFE_00425_gene;Name=ribN;gene=ribN;inference=ab initio prediction:Prodigal:2.6,similar to AA sequence:UniProtKB:Q9KKU0;locus_tag=MGMFFAFE_00425;product=Riboflavin transporter	388095	389027	933	ID=NHHJEJCF_00425;Parent=NHHJEJCF_00425_gene;Name=ribN;gene=ribN;inference=ab initio prediction:Prodigal:2.6,similar to AA sequence:UniProtKB:Q9KKU0;locus_tag=NHHJEJCF_00425;product=Riboflavin transporter	Yes
389132	390514	1383	ID=MGMFFAFE_00426;Parent=MGMFFAFE_00426_gene;Name=der_1;db_xref=COG:COG1160;gene=der_1;inference=ab initio prediction:Prodigal:2.6,similar to AA sequence:UniProtKB:P50743;locus_tag=MGMFFAFE_00426;product=GTPase Der	389129	390511	1383	ID=NHHJEJCF_00426;Parent=NHHJEJCF_00426_gene;Name=der_1;db_xref=COG:COG1160;gene=der_1;inference=ab initio prediction:Prodigal:2.6,similar to AA sequence:UniProtKB:P50743;locus_tag=NHHJEJCF_00426;product=GTPase Der	Yes
390501	390998	498	ID=MGMFFAFE_00427;Parent=MGMFFAFE_00427_gene;eC_number=2.7.1.71;Name=aroK;db_xref=COG:COG0703;gene=aroK;inference=ab initio prediction:Prodigal:2.6,similar to AA sequence:UniProtKB:P56073;locus_tag=MGMFFAFE_00427;product=Shikimate kinase	390498	390995	498	ID=NHHJEJCF_00427;Parent=NHHJEJCF_00427_gene;eC_number=2.7.1.71;Name=aroK;db_xref=COG:COG0703;gene=aroK;inference=ab initio prediction:Prodigal:2.6,similar to AA sequence:UniProtKB:P56073;locus_tag=NHHJEJCF_00427;product=Shikimate kinase	Yes
390995	391954	960	ID=MGMFFAFE_00428;Parent=MGMFFAFE_00428_gene;eC_number=6.1.1.2;Name=trpS;db_xref=COG:COG0180;gene=trpS;inference=ab initio prediction:Prodigal:2.6,similar to AA sequence:UniProtKB:Q9PIB4;locus_tag=MGMFFAFE_00428;product=Tryptophan--tRNA ligase	390992	391951	960	ID=NHHJEJCF_00428;Parent=NHHJEJCF_00428_gene;eC_number=6.1.1.2;Name=trpS;db_xref=COG:COG0180;gene=trpS;inference=ab initio prediction:Prodigal:2.6,similar to AA sequence:UniProtKB:Q9PIB4;locus_tag=NHHJEJCF_00428;product=Tryptophan--tRNA ligase	Yes
391965	393200	1236	ID=MGMFFAFE_00429;Parent=MGMFFAFE_00429_gene;eC_number=6.1.1.11;Name=serS;db_xref=COG:COG0172;gene=serS;inference=ab initio prediction:Prodigal:2.6,similar to AA sequence:UniProtKB:O66647;locus_tag=MGMFFAFE_00429;product=Serine--tRNA ligase	391962	393197	1236	ID=NHHJEJCF_00429;Parent=NHHJEJCF_00429_gene;eC_number=6.1.1.11;Name=serS;db_xref=COG:COG0172;gene=serS;inference=ab initio prediction:Prodigal:2.6,similar to AA sequence:UniProtKB:O66647;locus_tag=NHHJEJCF_00429;product=Serine--tRNA ligase	Yes
393210	395672	2463	ID=MGMFFAFE_00430;Parent=MGMFFAFE_00430_gene;inference=ab initio prediction:Prodigal:2.6;locus_tag=MGMFFAFE_00430;product=hypothetical protein	393207	395669	2463	ID=NHHJEJCF_00430;Parent=NHHJEJCF_00430_gene;inference=ab initio prediction:Prodigal:2.6;locus_tag=NHHJEJCF_00430;product=hypothetical protein	Yes
395703	396338	636	ID=MGMFFAFE_00431;Parent=MGMFFAFE_00431_gene;inference=ab initio prediction:Prodigal:2.6;locus_tag=MGMFFAFE_00431;product=hypothetical protein	395700	396335	636	ID=NHHJEJCF_00431;Parent=NHHJEJCF_00431_gene;inference=ab initio prediction:Prodigal:2.6;locus_tag=NHHJEJCF_00431;product=hypothetical protein	Yes
396436	397878	1443	ID=MGMFFAFE_00432;Parent=MGMFFAFE_00432_gene;eC_number=2.7.1.40;Name=pyk;gene=pyk;inference=ab initio prediction:Prodigal:2.6,similar to AA sequence:UniProtKB:Q6GG09;locus_tag=MGMFFAFE_00432;product=Pyruvate kinase	396433	397875	1443	ID=NHHJEJCF_00432;Parent=NHHJEJCF_00432_gene;eC_number=2.7.1.40;Name=pyk;gene=pyk;inference=ab initio prediction:Prodigal:2.6,similar to AA sequence:UniProtKB:Q6GG09;locus_tag=NHHJEJCF_00432;product=Pyruvate kinase	Yes
397927	399273	1347	ID=MGMFFAFE_00433;Parent=MGMFFAFE_00433_gene;eC_number=1.1.5.4;Name=mqo;db_xref=COG:COG0579;gene=mqo;inference=ab initio prediction:Prodigal:2.6,similar to AA sequence:UniProtKB:O24913;locus_tag=MGMFFAFE_00433;product=Malate:quinone oxidoreductase	397924	399270	1347	ID=NHHJEJCF_00433;Parent=NHHJEJCF_00433_gene;eC_number=1.1.5.4;Name=mqo;db_xref=COG:COG0579;gene=mqo;inference=ab initio prediction:Prodigal:2.6,similar to AA sequence:UniProtKB:O24913;locus_tag=NHHJEJCF_00433;product=Malate:quinone oxidoreductase	Yes
399391	400020	630	ID=MGMFFAFE_00434;Parent=MGMFFAFE_00434_gene;eC_number=2.7.1.33;Name=coaX;db_xref=COG:COG1521;gene=coaX;inference=ab initio prediction:Prodigal:2.6,similar to AA sequence:UniProtKB:Q0PBB6;locus_tag=MGMFFAFE_00434;product=Type III pantothenate kinase	399388	400017	630	ID=NHHJEJCF_00434;Parent=NHHJEJCF_00434_gene;eC_number=2.7.1.33;Name=coaX;db_xref=COG:COG1521;gene=coaX;inference=ab initio prediction:Prodigal:2.6,similar to AA sequence:UniProtKB:Q0PBB6;locus_tag=NHHJEJCF_00434;product=Type III pantothenate kinase	Yes
400007	400297	291	ID=MGMFFAFE_00435;Parent=MGMFFAFE_00435_gene;inference=ab initio prediction:Prodigal:2.6;locus_tag=MGMFFAFE_00435;product=hypothetical protein	400004	400294	291	ID=NHHJEJCF_00435;Parent=NHHJEJCF_00435_gene;inference=ab initio prediction:Prodigal:2.6;locus_tag=NHHJEJCF_00435;product=hypothetical protein	Yes
400294	401292	999	ID=MGMFFAFE_00436;Parent=MGMFFAFE_00436_gene;inference=ab initio prediction:Prodigal:2.6;locus_tag=MGMFFAFE_00436;product=hypothetical protein	400291	401289	999	ID=NHHJEJCF_00436;Parent=NHHJEJCF_00436_gene;inference=ab initio prediction:Prodigal:2.6;locus_tag=NHHJEJCF_00436;product=hypothetical protein	Yes
401289	401867	579	ID=MGMFFAFE_00437;Parent=MGMFFAFE_00437_gene;inference=ab initio prediction:Prodigal:2.6;locus_tag=MGMFFAFE_00437;product=hypothetical protein	401286	401864	579	ID=NHHJEJCF_00437;Parent=NHHJEJCF_00437_gene;inference=ab initio prediction:Prodigal:2.6;locus_tag=NHHJEJCF_00437;product=hypothetical protein	Yes
402011	402295	285	ID=MGMFFAFE_00438;Parent=MGMFFAFE_00438_gene;eC_number=6.3.5.-;Name=gatC;db_xref=COG:COG0721;gene=gatC;inference=ab initio prediction:Prodigal:2.6,similar to AA sequence:UniProtKB:O67904;locus_tag=MGMFFAFE_00438;product=Glutamyl-tRNA(Gln) amidotransferase subunit C	402008	402292	285	ID=NHHJEJCF_00438;Parent=NHHJEJCF_00438_gene;eC_number=6.3.5.-;Name=gatC;db_xref=COG:COG0721;gene=gatC;inference=ab initio prediction:Prodigal:2.6,similar to AA sequence:UniProtKB:O67904;locus_tag=NHHJEJCF_00438;product=Glutamyl-tRNA(Gln) amidotransferase subunit C	Yes
402363	402926	564	ID=MGMFFAFE_00439;Parent=MGMFFAFE_00439_gene;inference=ab initio prediction:Prodigal:2.6;locus_tag=MGMFFAFE_00439;product=hypothetical protein	402360	402923	564	ID=NHHJEJCF_00439;Parent=NHHJEJCF_00439_gene;inference=ab initio prediction:Prodigal:2.6;locus_tag=NHHJEJCF_00439;product=hypothetical protein	Yes
402928	403401	474	ID=MGMFFAFE_00440;Parent=MGMFFAFE_00440_gene;Name=fur;db_xref=COG:COG0735;gene=fur;inference=ab initio prediction:Prodigal:2.6,similar to AA sequence:UniProtKB:P0C631;locus_tag=MGMFFAFE_00440;product=Ferric uptake regulation protein	402925	403398	474	ID=NHHJEJCF_00440;Parent=NHHJEJCF_00440_gene;Name=fur;db_xref=COG:COG0735;gene=fur;inference=ab initio prediction:Prodigal:2.6,similar to AA sequence:UniProtKB:P0C631;locus_tag=NHHJEJCF_00440;product=Ferric uptake regulation protein	Yes
403402	404907	1506	ID=MGMFFAFE_00441;Parent=MGMFFAFE_00441_gene;eC_number=6.1.1.6;Name=lysS;db_xref=COG:COG1190;gene=lysS;inference=ab initio prediction:Prodigal:2.6,similar to AA sequence:UniProtKB:P0A8N3;locus_tag=MGMFFAFE_00441;product=Lysine--tRNA ligase	403399	404904	1506	ID=NHHJEJCF_00441;Parent=NHHJEJCF_00441_gene;eC_number=6.1.1.6;Name=lysS;db_xref=COG:COG1190;gene=lysS;inference=ab initio prediction:Prodigal:2.6,similar to AA sequence:UniProtKB:P0A8N3;locus_tag=NHHJEJCF_00441;product=Lysine--tRNA ligase	Yes
404904	406148	1245	ID=MGMFFAFE_00442;Parent=MGMFFAFE_00442_gene;eC_number=2.1.2.1;Name=glyA;db_xref=COG:COG0112;gene=glyA;inference=ab initio prediction:Prodigal:2.6,similar to AA sequence:UniProtKB:P24531;locus_tag=MGMFFAFE_00442;product=Serine hydroxymethyltransferase	404901	406145	1245	ID=NHHJEJCF_00442;Parent=NHHJEJCF_00442_gene;eC_number=2.1.2.1;Name=glyA;db_xref=COG:COG0112;gene=glyA;inference=ab initio prediction:Prodigal:2.6,similar to AA sequence:UniProtKB:P24531;locus_tag=NHHJEJCF_00442;product=Serine hydroxymethyltransferase	Yes
406157	406690	534	ID=MGMFFAFE_00443;Parent=MGMFFAFE_00443_gene;inference=ab initio prediction:Prodigal:2.6;locus_tag=MGMFFAFE_00443;product=hypothetical protein	406154	406687	534	ID=NHHJEJCF_00443;Parent=NHHJEJCF_00443_gene;inference=ab initio prediction:Prodigal:2.6;locus_tag=NHHJEJCF_00443;product=hypothetical protein	Yes
406704	407540	837	ID=MGMFFAFE_00444;Parent=MGMFFAFE_00444_gene;Name=dedD;gene=dedD;inference=ab initio prediction:Prodigal:2.6,protein motif:HAMAP:MF_02022;locus_tag=MGMFFAFE_00444;product=Cell division protein DedD	406701	407537	837	ID=NHHJEJCF_00444;Parent=NHHJEJCF_00444_gene;Name=dedD;gene=dedD;inference=ab initio prediction:Prodigal:2.6,protein motif:HAMAP:MF_02022;locus_tag=NHHJEJCF_00444;product=Cell division protein DedD	Yes
407537	408325	789	ID=MGMFFAFE_00445;Parent=MGMFFAFE_00445_gene;eC_number=1.1.1.25;Name=aroE;db_xref=COG:COG0169;gene=aroE;inference=ab initio prediction:Prodigal:2.6,similar to AA sequence:UniProtKB:P56119;locus_tag=MGMFFAFE_00445;product=Shikimate dehydrogenase (NADP(+))	407534	408322	789	ID=NHHJEJCF_00445;Parent=NHHJEJCF_00445_gene;eC_number=1.1.1.25;Name=aroE;db_xref=COG:COG0169;gene=aroE;inference=ab initio prediction:Prodigal:2.6,similar to AA sequence:UniProtKB:P56119;locus_tag=NHHJEJCF_00445;product=Shikimate dehydrogenase (NADP(+))	Yes
408400	409299	900	ID=MGMFFAFE_00446;Parent=MGMFFAFE_00446_gene;inference=ab initio prediction:Prodigal:2.6;locus_tag=MGMFFAFE_00446;product=hypothetical protein	408397	409296	900	ID=NHHJEJCF_00446;Parent=NHHJEJCF_00446_gene;inference=ab initio prediction:Prodigal:2.6;locus_tag=NHHJEJCF_00446;product=hypothetical protein	Yes
409389	410204	816	ID=MGMFFAFE_00447;Parent=MGMFFAFE_00447_gene;eC_number=2.4.99.-;Name=lgt;db_xref=COG:COG0682;gene=lgt;inference=ab initio prediction:Prodigal:2.6,similar to AA sequence:UniProtKB:P60955;locus_tag=MGMFFAFE_00447;product=Prolipoprotein diacylglyceryl transferase	409386	410201	816	ID=NHHJEJCF_00447;Parent=NHHJEJCF_00447_gene;eC_number=2.4.99.-;Name=lgt;db_xref=COG:COG0682;gene=lgt;inference=ab initio prediction:Prodigal:2.6,similar to AA sequence:UniProtKB:P60955;locus_tag=NHHJEJCF_00447;product=Prolipoprotein diacylglyceryl transferase	Yes
410273	411055	783	ID=MGMFFAFE_00448;Parent=MGMFFAFE_00448_gene;Name=frdC;db_xref=COG:COG2009;gene=frdC;inference=ab initio prediction:Prodigal:2.6,similar to AA sequence:UniProtKB:P17413;locus_tag=MGMFFAFE_00448;product=Fumarate reductase cytochrome b subunit	410270	411052	783	ID=NHHJEJCF_00448;Parent=NHHJEJCF_00448_gene;Name=frdC;db_xref=COG:COG2009;gene=frdC;inference=ab initio prediction:Prodigal:2.6,similar to AA sequence:UniProtKB:P17413;locus_tag=NHHJEJCF_00448;product=Fumarate reductase cytochrome b subunit	Yes
411039	413030	1992	ID=MGMFFAFE_00449;Parent=MGMFFAFE_00449_gene;eC_number=1.3.5.4;Name=frdA;db_xref=COG:COG1053;gene=frdA;inference=ab initio prediction:Prodigal:2.6,similar to AA sequence:UniProtKB:P17412;locus_tag=MGMFFAFE_00449;product=Fumarate reductase flavoprotein subunit	411036	413027	1992	ID=NHHJEJCF_00449;Parent=NHHJEJCF_00449_gene;eC_number=1.3.5.4;Name=frdA;db_xref=COG:COG1053;gene=frdA;inference=ab initio prediction:Prodigal:2.6,similar to AA sequence:UniProtKB:P17412;locus_tag=NHHJEJCF_00449;product=Fumarate reductase flavoprotein subunit	Yes
413023	413748	726	ID=MGMFFAFE_00450;Parent=MGMFFAFE_00450_gene;eC_number=1.3.5.1;Name=frdB;db_xref=COG:COG0479;gene=frdB;inference=ab initio prediction:Prodigal:2.6,similar to AA sequence:UniProtKB:P17596;locus_tag=MGMFFAFE_00450;product=Fumarate reductase iron-sulfur subunit	413020	413745	726	ID=NHHJEJCF_00450;Parent=NHHJEJCF_00450_gene;eC_number=1.3.5.1;Name=frdB;db_xref=COG:COG0479;gene=frdB;inference=ab initio prediction:Prodigal:2.6,similar to AA sequence:UniProtKB:P17596;locus_tag=NHHJEJCF_00450;product=Fumarate reductase iron-sulfur subunit	Yes
413776	415962	2187	ID=MGMFFAFE_00451;Parent=MGMFFAFE_00451_gene;Name=der_2;gene=der_2;inference=ab initio prediction:Prodigal:2.6,protein motif:HAMAP:MF_00195;locus_tag=MGMFFAFE_00451;product=GTPase Der	413773	415959	2187	ID=NHHJEJCF_00451;Parent=NHHJEJCF_00451_gene;Name=der_2;gene=der_2;inference=ab initio prediction:Prodigal:2.6,protein motif:HAMAP:MF_00195;locus_tag=NHHJEJCF_00451;product=GTPase Der	Yes
415952	417781	1830	ID=MGMFFAFE_00452;Parent=MGMFFAFE_00452_gene;Name=era_1;gene=era_1;inference=ab initio prediction:Prodigal:2.6,protein motif:HAMAP:MF_00367;locus_tag=MGMFFAFE_00452;product=GTPase Era	415949	417778	1830	ID=NHHJEJCF_00452;Parent=NHHJEJCF_00452_gene;Name=era_1;gene=era_1;inference=ab initio prediction:Prodigal:2.6,protein motif:HAMAP:MF_00367;locus_tag=NHHJEJCF_00452;product=GTPase Era	Yes
417781	418485	705	ID=MGMFFAFE_00453;Parent=MGMFFAFE_00453_gene;eC_number=3.5.2.6;Name=hcpA;db_xref=COG:COG0790;gene=hcpA;inference=ab initio prediction:Prodigal:2.6,similar to AA sequence:UniProtKB:O25001;locus_tag=MGMFFAFE_00453;product=Beta-lactamase HcpA	417778	418482	705	ID=NHHJEJCF_00453;Parent=NHHJEJCF_00453_gene;eC_number=3.5.2.6;Name=hcpA;db_xref=COG:COG0790;gene=hcpA;inference=ab initio prediction:Prodigal:2.6,similar to AA sequence:UniProtKB:O25001;locus_tag=NHHJEJCF_00453;product=Beta-lactamase HcpA	Yes
418621	419349	729	ID=MGMFFAFE_00454;Parent=MGMFFAFE_00454_gene;inference=ab initio prediction:Prodigal:2.6;locus_tag=MGMFFAFE_00454;product=hypothetical protein	418618	419346	729	ID=NHHJEJCF_00454;Parent=NHHJEJCF_00454_gene;inference=ab initio prediction:Prodigal:2.6;locus_tag=NHHJEJCF_00454;product=hypothetical protein	Yes
419351	421072	1722	ID=MGMFFAFE_00455;Parent=MGMFFAFE_00455_gene;eC_number=1.1.99.3;inference=ab initio prediction:Prodigal:2.6,similar to AA sequence:UniProtKB:O34214;locus_tag=MGMFFAFE_00455;product=Gluconate 2-dehydrogenase flavoprotein	419348	421069	1722	ID=NHHJEJCF_00455;Parent=NHHJEJCF_00455_gene;eC_number=1.1.99.3;inference=ab initio prediction:Prodigal:2.6,similar to AA sequence:UniProtKB:O34214;locus_tag=NHHJEJCF_00455;product=Gluconate 2-dehydrogenase flavoprotein	Yes
421278	421973	696	ID=MGMFFAFE_00456;Parent=MGMFFAFE_00456_gene;inference=ab initio prediction:Prodigal:2.6;locus_tag=MGMFFAFE_00456;product=hypothetical protein	421275	421970	696	ID=NHHJEJCF_00456;Parent=NHHJEJCF_00456_gene;inference=ab initio prediction:Prodigal:2.6;locus_tag=NHHJEJCF_00456;product=hypothetical protein	Yes
422080	422784	705	ID=MGMFFAFE_00457;Parent=MGMFFAFE_00457_gene;inference=ab initio prediction:Prodigal:2.6;locus_tag=MGMFFAFE_00457;product=hypothetical protein	422077	422781	705	ID=NHHJEJCF_00457;Parent=NHHJEJCF_00457_gene;inference=ab initio prediction:Prodigal:2.6;locus_tag=NHHJEJCF_00457;product=hypothetical protein	Yes
422892	423254	363	ID=MGMFFAFE_00458;Parent=MGMFFAFE_00458_gene;inference=ab initio prediction:Prodigal:2.6;locus_tag=MGMFFAFE_00458;product=hypothetical protein	422889	423251	363	ID=NHHJEJCF_00458;Parent=NHHJEJCF_00458_gene;inference=ab initio prediction:Prodigal:2.6;locus_tag=NHHJEJCF_00458;product=hypothetical protein	Yes
423328	423900	573	ID=MGMFFAFE_00459;Parent=MGMFFAFE_00459_gene;Name=yceI;db_xref=COG:COG2353;gene=yceI;inference=ab initio prediction:Prodigal:2.6,similar to AA sequence:UniProtKB:P0A8X2;locus_tag=MGMFFAFE_00459;product=Protein YceI	423325	423897	573	ID=NHHJEJCF_00459;Parent=NHHJEJCF_00459_gene;Name=yceI;db_xref=COG:COG2353;gene=yceI;inference=ab initio prediction:Prodigal:2.6,similar to AA sequence:UniProtKB:P0A8X2;locus_tag=NHHJEJCF_00459;product=Protein YceI	Yes
423905	424861	957	ID=MGMFFAFE_00460;Parent=MGMFFAFE_00460_gene;inference=ab initio prediction:Prodigal:2.6;locus_tag=MGMFFAFE_00460;product=hypothetical protein	423902	424858	957	ID=NHHJEJCF_00460;Parent=NHHJEJCF_00460_gene;inference=ab initio prediction:Prodigal:2.6;locus_tag=NHHJEJCF_00460;product=hypothetical protein	Yes
424922	425131	210	ID=MGMFFAFE_00461;Parent=MGMFFAFE_00461_gene;inference=ab initio prediction:Prodigal:2.6;locus_tag=MGMFFAFE_00461;product=hypothetical protein	424919	425128	210	ID=NHHJEJCF_00461;Parent=NHHJEJCF_00461_gene;inference=ab initio prediction:Prodigal:2.6;locus_tag=NHHJEJCF_00461;product=hypothetical protein	Yes
425298	425717	420	ID=MGMFFAFE_00462;Parent=MGMFFAFE_00462_gene;inference=ab initio prediction:Prodigal:2.6;locus_tag=MGMFFAFE_00462;product=hypothetical protein	425295	425714	420	ID=NHHJEJCF_00462;Parent=NHHJEJCF_00462_gene;inference=ab initio prediction:Prodigal:2.6;locus_tag=NHHJEJCF_00462;product=hypothetical protein	Yes
425760	426020	261	ID=MGMFFAFE_00463;Parent=MGMFFAFE_00463_gene;inference=ab initio prediction:Prodigal:2.6;locus_tag=MGMFFAFE_00463;product=hypothetical protein	425757	426017	261	ID=NHHJEJCF_00463;Parent=NHHJEJCF_00463_gene;inference=ab initio prediction:Prodigal:2.6;locus_tag=NHHJEJCF_00463;product=hypothetical protein	Yes
426020	426553	534	ID=MGMFFAFE_00464;Parent=MGMFFAFE_00464_gene;inference=ab initio prediction:Prodigal:2.6;locus_tag=MGMFFAFE_00464;product=hypothetical protein	426017	426550	534	ID=NHHJEJCF_00464;Parent=NHHJEJCF_00464_gene;inference=ab initio prediction:Prodigal:2.6;locus_tag=NHHJEJCF_00464;product=hypothetical protein	Yes
426676	428253	1578	ID=MGMFFAFE_00465;Parent=MGMFFAFE_00465_gene;Name=ybiT;db_xref=COG:COG0488;gene=ybiT;inference=ab initio prediction:Prodigal:2.6,similar to AA sequence:UniProtKB:P0A9U3;locus_tag=MGMFFAFE_00465;product=putative ABC transporter ATP-binding protein YbiT	426673	428250	1578	ID=NHHJEJCF_00465;Parent=NHHJEJCF_00465_gene;Name=ybiT;db_xref=COG:COG0488;gene=ybiT;inference=ab initio prediction:Prodigal:2.6,similar to AA sequence:UniProtKB:P0A9U3;locus_tag=NHHJEJCF_00465;product=putative ABC transporter ATP-binding protein YbiT	Yes
428246	428578	333	ID=MGMFFAFE_00466;Parent=MGMFFAFE_00466_gene;inference=ab initio prediction:Prodigal:2.6;locus_tag=MGMFFAFE_00466;product=hypothetical protein	428243	428575	333	ID=NHHJEJCF_00466;Parent=NHHJEJCF_00466_gene;inference=ab initio prediction:Prodigal:2.6;locus_tag=NHHJEJCF_00466;product=hypothetical protein	Yes
428655	429038	384	ID=MGMFFAFE_00467;Parent=MGMFFAFE_00467_gene;inference=ab initio prediction:Prodigal:2.6;locus_tag=MGMFFAFE_00467;product=hypothetical protein	428652	429035	384	ID=NHHJEJCF_00467;Parent=NHHJEJCF_00467_gene;inference=ab initio prediction:Prodigal:2.6;locus_tag=NHHJEJCF_00467;product=hypothetical protein	Yes
429082	429666	585	ID=MGMFFAFE_00468;Parent=MGMFFAFE_00468_gene;inference=ab initio prediction:Prodigal:2.6;locus_tag=MGMFFAFE_00468;product=hypothetical protein	429079	429663	585	ID=NHHJEJCF_00468;Parent=NHHJEJCF_00468_gene;inference=ab initio prediction:Prodigal:2.6;locus_tag=NHHJEJCF_00468;product=hypothetical protein	Yes
429793	431019	1227	ID=MGMFFAFE_00469;Parent=MGMFFAFE_00469_gene;inference=ab initio prediction:Prodigal:2.6;locus_tag=MGMFFAFE_00469;product=hypothetical protein	429790	431016	1227	ID=NHHJEJCF_00469;Parent=NHHJEJCF_00469_gene;inference=ab initio prediction:Prodigal:2.6;locus_tag=NHHJEJCF_00469;product=hypothetical protein	Yes
431012	431749	738	ID=MGMFFAFE_00470;Parent=MGMFFAFE_00470_gene;inference=ab initio prediction:Prodigal:2.6;locus_tag=MGMFFAFE_00470;product=hypothetical protein	431009	431746	738	ID=NHHJEJCF_00470;Parent=NHHJEJCF_00470_gene;inference=ab initio prediction:Prodigal:2.6;locus_tag=NHHJEJCF_00470;product=hypothetical protein	Yes
438113	439321	1209	ID=MGMFFAFE_00475;Parent=MGMFFAFE_00475_gene;eC_number=6.3.2.9;Name=murD;gene=murD;inference=ab initio prediction:Prodigal:2.6,similar to AA sequence:UniProtKB:Q8E186;locus_tag=MGMFFAFE_00475;product=UDP-N-acetylmuramoylalanine--D-glutamate ligase	438110	439318	1209	ID=NHHJEJCF_00475;Parent=NHHJEJCF_00475_gene;eC_number=6.3.2.9;Name=murD;gene=murD;inference=ab initio prediction:Prodigal:2.6,similar to AA sequence:UniProtKB:Q8E186;locus_tag=NHHJEJCF_00475;product=UDP-N-acetylmuramoylalanine--D-glutamate ligase	Yes
439321	440382	1062	ID=MGMFFAFE_00476;Parent=MGMFFAFE_00476_gene;eC_number=2.7.8.13;Name=mraY;db_xref=COG:COG0472;gene=mraY;inference=ab initio prediction:Prodigal:2.6,similar to AA sequence:UniProtKB:P0A6W3;locus_tag=MGMFFAFE_00476;product=Phospho-N-acetylmuramoyl-pentapeptide-transferase	439318	440379	1062	ID=NHHJEJCF_00476;Parent=NHHJEJCF_00476_gene;eC_number=2.7.8.13;Name=mraY;db_xref=COG:COG0472;gene=mraY;inference=ab initio prediction:Prodigal:2.6,similar to AA sequence:UniProtKB:P0A6W3;locus_tag=NHHJEJCF_00476;product=Phospho-N-acetylmuramoyl-pentapeptide-transferase	Yes
440462	441940	1479	ID=MGMFFAFE_00477;Parent=MGMFFAFE_00477_gene;eC_number=5.4.2.12;Name=gpmI;gene=gpmI;inference=ab initio prediction:Prodigal:2.6,similar to AA sequence:UniProtKB:Q9X519;locus_tag=MGMFFAFE_00477;product=2%2C3-bisphosphoglycerate-independent phosphoglycerate mutase	440459	441937	1479	ID=NHHJEJCF_00477;Parent=NHHJEJCF_00477_gene;eC_number=5.4.2.12;Name=gpmI;gene=gpmI;inference=ab initio prediction:Prodigal:2.6,similar to AA sequence:UniProtKB:Q9X519;locus_tag=NHHJEJCF_00477;product=2%2C3-bisphosphoglycerate-independent phosphoglycerate mutase	Yes
442012	442755	744	ID=MGMFFAFE_00478;Parent=MGMFFAFE_00478_gene;eC_number=1.1.1.100;Name=fabG;gene=fabG;inference=ab initio prediction:Prodigal:2.6,similar to AA sequence:UniProtKB:P0A0H9;locus_tag=MGMFFAFE_00478;product=3-oxoacyl-[acyl-carrier-protein] reductase FabG	442009	442752	744	ID=NHHJEJCF_00478;Parent=NHHJEJCF_00478_gene;eC_number=1.1.1.100;Name=fabG;gene=fabG;inference=ab initio prediction:Prodigal:2.6,similar to AA sequence:UniProtKB:P0A0H9;locus_tag=NHHJEJCF_00478;product=3-oxoacyl-[acyl-carrier-protein] reductase FabG	Yes
442765	443172	408	ID=MGMFFAFE_00479;Parent=MGMFFAFE_00479_gene;inference=ab initio prediction:Prodigal:2.6;locus_tag=MGMFFAFE_00479;product=hypothetical protein	442762	443169	408	ID=NHHJEJCF_00479;Parent=NHHJEJCF_00479_gene;inference=ab initio prediction:Prodigal:2.6;locus_tag=NHHJEJCF_00479;product=hypothetical protein	Yes
443510	445345	1836	ID=MGMFFAFE_00480;Parent=MGMFFAFE_00480_gene;eC_number=1.3.5.-;Name=sdhA;db_xref=COG:COG1053;gene=sdhA;inference=ab initio prediction:Prodigal:2.6,similar to AA sequence:UniProtKB:Q7M827;locus_tag=MGMFFAFE_00480;product=8-methylmenaquinol:fumarate reductase flavoprotein subunit	443507	445342	1836	ID=NHHJEJCF_00480;Parent=NHHJEJCF_00480_gene;eC_number=1.3.5.-;Name=sdhA;db_xref=COG:COG1053;gene=sdhA;inference=ab initio prediction:Prodigal:2.6,similar to AA sequence:UniProtKB:Q7M827;locus_tag=NHHJEJCF_00480;product=8-methylmenaquinol:fumarate reductase flavoprotein subunit	Yes
445342	446307	966	ID=MGMFFAFE_00481;Parent=MGMFFAFE_00481_gene;eC_number=1.3.5.-;Name=sdhB;db_xref=COG:COG0479;gene=sdhB;inference=ab initio prediction:Prodigal:2.6,similar to AA sequence:UniProtKB:Q7M826;locus_tag=MGMFFAFE_00481;product=8-methylmenaquinol:fumarate reductase iron-sulfur subunit	445339	446304	966	ID=NHHJEJCF_00481;Parent=NHHJEJCF_00481_gene;eC_number=1.3.5.-;Name=sdhB;db_xref=COG:COG0479;gene=sdhB;inference=ab initio prediction:Prodigal:2.6,similar to AA sequence:UniProtKB:Q7M826;locus_tag=NHHJEJCF_00481;product=8-methylmenaquinol:fumarate reductase iron-sulfur subunit	Yes
446311	447168	858	ID=MGMFFAFE_00482;Parent=MGMFFAFE_00482_gene;eC_number=1.3.5.-;Name=sdhE;db_xref=COG:COG2048;gene=sdhE;inference=ab initio prediction:Prodigal:2.6,similar to AA sequence:UniProtKB:Q7M825;locus_tag=MGMFFAFE_00482;product=8-methylmenaquinol:fumarate reductase membrane anchor subunit	446308	447165	858	ID=NHHJEJCF_00482;Parent=NHHJEJCF_00482_gene;eC_number=1.3.5.-;Name=sdhE;db_xref=COG:COG2048;gene=sdhE;inference=ab initio prediction:Prodigal:2.6,similar to AA sequence:UniProtKB:Q7M825;locus_tag=NHHJEJCF_00482;product=8-methylmenaquinol:fumarate reductase membrane anchor subunit	Yes
447192	447857	666	ID=MGMFFAFE_00483;Parent=MGMFFAFE_00483_gene;eC_number=3.5.99.2;Name=tenA;db_xref=COG:COG0819;gene=tenA;inference=ab initio prediction:Prodigal:2.6,similar to AA sequence:UniProtKB:Q9K9G8;locus_tag=MGMFFAFE_00483;product=Aminopyrimidine aminohydrolase	447189	447854	666	ID=NHHJEJCF_00483;Parent=NHHJEJCF_00483_gene;eC_number=3.5.99.2;Name=tenA;db_xref=COG:COG0819;gene=tenA;inference=ab initio prediction:Prodigal:2.6,similar to AA sequence:UniProtKB:Q9K9G8;locus_tag=NHHJEJCF_00483;product=Aminopyrimidine aminohydrolase	Yes
447970	448203	234	ID=MGMFFAFE_00484;Parent=MGMFFAFE_00484_gene;Name=acpP_1;gene=acpP_1;inference=ab initio prediction:Prodigal:2.6,similar to AA sequence:UniProtKB:B6JLE2;locus_tag=MGMFFAFE_00484;product=Acyl carrier protein	447967	448200	234	ID=NHHJEJCF_00484;Parent=NHHJEJCF_00484_gene;Name=acpP_1;gene=acpP_1;inference=ab initio prediction:Prodigal:2.6,similar to AA sequence:UniProtKB:B6JLE2;locus_tag=NHHJEJCF_00484;product=Acyl carrier protein	Yes
448230	449444	1215	ID=MGMFFAFE_00485;Parent=MGMFFAFE_00485_gene;eC_number=2.3.1.179;Name=fabF;db_xref=COG:COG0304;gene=fabF;inference=ab initio prediction:Prodigal:2.6,similar to AA sequence:UniProtKB:Q83E37;locus_tag=MGMFFAFE_00485;product=3-oxoacyl-[acyl-carrier-protein] synthase 2	448227	449441	1215	ID=NHHJEJCF_00485;Parent=NHHJEJCF_00485_gene;eC_number=2.3.1.179;Name=fabF;db_xref=COG:COG0304;gene=fabF;inference=ab initio prediction:Prodigal:2.6,similar to AA sequence:UniProtKB:Q83E37;locus_tag=NHHJEJCF_00485;product=3-oxoacyl-[acyl-carrier-protein] synthase 2	Yes
449446	450384	939	ID=MGMFFAFE_00486;Parent=MGMFFAFE_00486_gene;eC_number=6.4.1.2;Name=accA;db_xref=COG:COG0825;gene=accA;inference=ab initio prediction:Prodigal:2.6,similar to AA sequence:UniProtKB:P0ABD5;locus_tag=MGMFFAFE_00486;product=Acetyl-coenzyme A carboxylase carboxyl transferase subunit alpha	449443	450381	939	ID=NHHJEJCF_00486;Parent=NHHJEJCF_00486_gene;eC_number=6.4.1.2;Name=accA;db_xref=COG:COG0825;gene=accA;inference=ab initio prediction:Prodigal:2.6,similar to AA sequence:UniProtKB:P0ABD5;locus_tag=NHHJEJCF_00486;product=Acetyl-coenzyme A carboxylase carboxyl transferase subunit alpha	Yes
450476	450673	198	ID=MGMFFAFE_00487;Parent=MGMFFAFE_00487_gene;inference=ab initio prediction:Prodigal:2.6;locus_tag=MGMFFAFE_00487;product=hypothetical protein	450473	450670	198	ID=NHHJEJCF_00487;Parent=NHHJEJCF_00487_gene;inference=ab initio prediction:Prodigal:2.6;locus_tag=NHHJEJCF_00487;product=hypothetical protein	Yes
450764	451006	243	ID=MGMFFAFE_00488;Parent=MGMFFAFE_00488_gene;Name=cirA_1;db_xref=COG:COG4771;gene=cirA_1;inference=ab initio prediction:Prodigal:2.6,similar to AA sequence:UniProtKB:P17315;locus_tag=MGMFFAFE_00488;product=Colicin I receptor	450761	451003	243	ID=NHHJEJCF_00488;Parent=NHHJEJCF_00488_gene;Name=cirA_1;db_xref=COG:COG4771;gene=cirA_1;inference=ab initio prediction:Prodigal:2.6,similar to AA sequence:UniProtKB:P17315;locus_tag=NHHJEJCF_00488;product=Colicin I receptor	Yes
450984	451697	714	ID=MGMFFAFE_00489;Parent=MGMFFAFE_00489_gene;inference=ab initio prediction:Prodigal:2.6;locus_tag=MGMFFAFE_00489;product=hypothetical protein	450981	451694	714	ID=NHHJEJCF_00489;Parent=NHHJEJCF_00489_gene;inference=ab initio prediction:Prodigal:2.6;locus_tag=NHHJEJCF_00489;product=hypothetical protein	Yes
451706	452374	669	ID=MGMFFAFE_00490;Parent=MGMFFAFE_00490_gene;Name=cirA_2;db_xref=COG:COG4771;gene=cirA_2;inference=ab initio prediction:Prodigal:2.6,similar to AA sequence:UniProtKB:P17315;locus_tag=MGMFFAFE_00490;product=Colicin I receptor	451703	452371	669	ID=NHHJEJCF_00490;Parent=NHHJEJCF_00490_gene;Name=cirA_2;db_xref=COG:COG4771;gene=cirA_2;inference=ab initio prediction:Prodigal:2.6,similar to AA sequence:UniProtKB:P17315;locus_tag=NHHJEJCF_00490;product=Colicin I receptor	Yes
452673	453269	597	ID=MGMFFAFE_00491;Parent=MGMFFAFE_00491_gene;inference=ab initio prediction:Prodigal:2.6;locus_tag=MGMFFAFE_00491;product=hypothetical protein	452670	453266	597	ID=NHHJEJCF_00491;Parent=NHHJEJCF_00491_gene;inference=ab initio prediction:Prodigal:2.6;locus_tag=NHHJEJCF_00491;product=hypothetical protein	Yes
453301	454398	1098	ID=MGMFFAFE_00492;Parent=MGMFFAFE_00492_gene;inference=ab initio prediction:Prodigal:2.6;locus_tag=MGMFFAFE_00492;product=hypothetical protein	453298	454395	1098	ID=NHHJEJCF_00492;Parent=NHHJEJCF_00492_gene;inference=ab initio prediction:Prodigal:2.6;locus_tag=NHHJEJCF_00492;product=hypothetical protein	Yes
454408	454623	216	ID=MGMFFAFE_00493;Parent=MGMFFAFE_00493_gene;inference=ab initio prediction:Prodigal:2.6;locus_tag=MGMFFAFE_00493;product=hypothetical protein	454405	454620	216	ID=NHHJEJCF_00493;Parent=NHHJEJCF_00493_gene;inference=ab initio prediction:Prodigal:2.6;locus_tag=NHHJEJCF_00493;product=hypothetical protein	Yes
454808	455002	195	ID=MGMFFAFE_00494;Parent=MGMFFAFE_00494_gene;Name=rpmB;db_xref=COG:COG0227;gene=rpmB;inference=ab initio prediction:Prodigal:2.6,similar to AA sequence:UniProtKB:Q9WY96;locus_tag=MGMFFAFE_00494;product=50S ribosomal protein L28	454805	454999	195	ID=NHHJEJCF_00494;Parent=NHHJEJCF_00494_gene;Name=rpmB;db_xref=COG:COG0227;gene=rpmB;inference=ab initio prediction:Prodigal:2.6,similar to AA sequence:UniProtKB:Q9WY96;locus_tag=NHHJEJCF_00494;product=50S ribosomal protein L28	Yes
455142	455789	648	ID=MGMFFAFE_00495;Parent=MGMFFAFE_00495_gene;eC_number=5.1.3.1;Name=rpe;gene=rpe;inference=ab initio prediction:Prodigal:2.6,similar to AA sequence:UniProtKB:P74061;locus_tag=MGMFFAFE_00495;product=Ribulose-phosphate 3-epimerase	455139	455786	648	ID=NHHJEJCF_00495;Parent=NHHJEJCF_00495_gene;eC_number=5.1.3.1;Name=rpe;gene=rpe;inference=ab initio prediction:Prodigal:2.6,similar to AA sequence:UniProtKB:P74061;locus_tag=NHHJEJCF_00495;product=Ribulose-phosphate 3-epimerase	Yes
455786	456556	771	ID=MGMFFAFE_00496;Parent=MGMFFAFE_00496_gene;eC_number=2.7.7.7;Name=polC_2;gene=polC_2;inference=ab initio prediction:Prodigal:2.6,protein motif:HAMAP:MF_00356;locus_tag=MGMFFAFE_00496;product=DNA polymerase III PolC-type	455783	456553	771	ID=NHHJEJCF_00496;Parent=NHHJEJCF_00496_gene;eC_number=2.7.7.7;Name=polC_2;gene=polC_2;inference=ab initio prediction:Prodigal:2.6,protein motif:HAMAP:MF_00356;locus_tag=NHHJEJCF_00496;product=DNA polymerase III PolC-type	Yes
456731	458023	1293	ID=MGMFFAFE_00497;Parent=MGMFFAFE_00497_gene;eC_number=4.1.99.-;Name=bzaF;db_xref=COG:COG0422;gene=bzaF;inference=ab initio prediction:Prodigal:2.6,similar to AA sequence:UniProtKB:Q1JZW3;locus_tag=MGMFFAFE_00497;product=5-hydroxybenzimidazole synthase	456728	458020	1293	ID=NHHJEJCF_00497;Parent=NHHJEJCF_00497_gene;eC_number=4.1.99.-;Name=bzaF;db_xref=COG:COG0422;gene=bzaF;inference=ab initio prediction:Prodigal:2.6,similar to AA sequence:UniProtKB:Q1JZW3;locus_tag=NHHJEJCF_00497;product=5-hydroxybenzimidazole synthase	Yes
458015	458533	519	ID=MGMFFAFE_00498;Parent=MGMFFAFE_00498_gene;inference=ab initio prediction:Prodigal:2.6;locus_tag=MGMFFAFE_00498;product=hypothetical protein	458012	458530	519	ID=NHHJEJCF_00498;Parent=NHHJEJCF_00498_gene;inference=ab initio prediction:Prodigal:2.6;locus_tag=NHHJEJCF_00498;product=hypothetical protein	Yes
458523	459050	528	ID=MGMFFAFE_00499;Parent=MGMFFAFE_00499_gene;inference=ab initio prediction:Prodigal:2.6;locus_tag=MGMFFAFE_00499;product=hypothetical protein	458520	459047	528	ID=NHHJEJCF_00499;Parent=NHHJEJCF_00499_gene;inference=ab initio prediction:Prodigal:2.6;locus_tag=NHHJEJCF_00499;product=hypothetical protein	Yes
459047	460006	960	ID=MGMFFAFE_00500;Parent=MGMFFAFE_00500_gene;inference=ab initio prediction:Prodigal:2.6;locus_tag=MGMFFAFE_00500;product=hypothetical protein	459044	460003	960	ID=NHHJEJCF_00500;Parent=NHHJEJCF_00500_gene;inference=ab initio prediction:Prodigal:2.6;locus_tag=NHHJEJCF_00500;product=hypothetical protein	Yes
460008	460658	651	ID=MGMFFAFE_00501;Parent=MGMFFAFE_00501_gene;inference=ab initio prediction:Prodigal:2.6;locus_tag=MGMFFAFE_00501;product=hypothetical protein	460005	460634	630	ID=NHHJEJCF_00501;Parent=NHHJEJCF_00501_gene;inference=ab initio prediction:Prodigal:2.6;locus_tag=NHHJEJCF_00501;product=hypothetical protein	No
460621	461922	1302	ID=MGMFFAFE_00502;Parent=MGMFFAFE_00502_gene;eC_number=2.8.4.3;Name=miaB;db_xref=COG:COG0621;gene=miaB;inference=ab initio prediction:Prodigal:2.6,similar to AA sequence:UniProtKB:O31778;locus_tag=MGMFFAFE_00502;product=tRNA-2-methylthio-N(6)-dimethylallyladenosine synthase	460618	461919	1302	ID=NHHJEJCF_00502;Parent=NHHJEJCF_00502_gene;eC_number=2.8.4.3;Name=miaB;db_xref=COG:COG0621;gene=miaB;inference=ab initio prediction:Prodigal:2.6,similar to AA sequence:UniProtKB:O31778;locus_tag=NHHJEJCF_00502;product=tRNA-2-methylthio-N(6)-dimethylallyladenosine synthase	Yes
461919	462161	243	ID=MGMFFAFE_00503;Parent=MGMFFAFE_00503_gene;inference=ab initio prediction:Prodigal:2.6;locus_tag=MGMFFAFE_00503;product=hypothetical protein	461916	462158	243	ID=NHHJEJCF_00503;Parent=NHHJEJCF_00503_gene;inference=ab initio prediction:Prodigal:2.6;locus_tag=NHHJEJCF_00503;product=hypothetical protein	Yes
462289	463377	1089	ID=MGMFFAFE_00504;Parent=MGMFFAFE_00504_gene;Name=nusA;db_xref=COG:COG0195;gene=nusA;inference=ab initio prediction:Prodigal:2.6,similar to AA sequence:UniProtKB:Q83BS0;locus_tag=MGMFFAFE_00504;product=Transcription termination/antitermination protein NusA	462286	463374	1089	ID=NHHJEJCF_00504;Parent=NHHJEJCF_00504_gene;Name=nusA;db_xref=COG:COG0195;gene=nusA;inference=ab initio prediction:Prodigal:2.6,similar to AA sequence:UniProtKB:Q83BS0;locus_tag=NHHJEJCF_00504;product=Transcription termination/antitermination protein NusA	Yes
463393	464580	1188	ID=MGMFFAFE_00505;Parent=MGMFFAFE_00505_gene;inference=ab initio prediction:Prodigal:2.6;locus_tag=MGMFFAFE_00505;product=hypothetical protein	463390	464577	1188	ID=NHHJEJCF_00505;Parent=NHHJEJCF_00505_gene;inference=ab initio prediction:Prodigal:2.6;locus_tag=NHHJEJCF_00505;product=hypothetical protein	Yes
464655	465701	1047	ID=MGMFFAFE_00506;Parent=MGMFFAFE_00506_gene;eC_number=1.21.98.1;Name=mqnC;db_xref=COG:COG1060;gene=mqnC;inference=ab initio prediction:Prodigal:2.6,similar to AA sequence:UniProtKB:Q9K864;locus_tag=MGMFFAFE_00506;product=Cyclic dehypoxanthine futalosine synthase	464652	465698	1047	ID=NHHJEJCF_00506;Parent=NHHJEJCF_00506_gene;eC_number=1.21.98.1;Name=mqnC;db_xref=COG:COG1060;gene=mqnC;inference=ab initio prediction:Prodigal:2.6,similar to AA sequence:UniProtKB:Q9K864;locus_tag=NHHJEJCF_00506;product=Cyclic dehypoxanthine futalosine synthase	Yes
465701	466921	1221	ID=MGMFFAFE_00507;Parent=MGMFFAFE_00507_gene;inference=ab initio prediction:Prodigal:2.6;locus_tag=MGMFFAFE_00507;product=hypothetical protein	465698	466918	1221	ID=NHHJEJCF_00507;Parent=NHHJEJCF_00507_gene;inference=ab initio prediction:Prodigal:2.6;locus_tag=NHHJEJCF_00507;product=hypothetical protein	Yes
466911	468734	1824	ID=MGMFFAFE_00508;Parent=MGMFFAFE_00508_gene;eC_number=3.6.4.-;Name=mfd_1;gene=mfd_1;inference=ab initio prediction:Prodigal:2.6,protein motif:HAMAP:MF_00969;locus_tag=MGMFFAFE_00508;product=Transcription-repair-coupling factor	466908	468731	1824	ID=NHHJEJCF_00508;Parent=NHHJEJCF_00508_gene;eC_number=3.6.4.-;Name=mfd_1;gene=mfd_1;inference=ab initio prediction:Prodigal:2.6,protein motif:HAMAP:MF_00969;locus_tag=NHHJEJCF_00508;product=Transcription-repair-coupling factor	Yes
468731	469114	384	ID=MGMFFAFE_00509;Parent=MGMFFAFE_00509_gene;Name=ctb;db_xref=COG:COG2346;gene=ctb;inference=ab initio prediction:Prodigal:2.6,similar to AA sequence:UniProtKB:Q0PB48;locus_tag=MGMFFAFE_00509;product=Group 3 truncated hemoglobin ctb	468728	469111	384	ID=NHHJEJCF_00509;Parent=NHHJEJCF_00509_gene;Name=ctb;db_xref=COG:COG2346;gene=ctb;inference=ab initio prediction:Prodigal:2.6,similar to AA sequence:UniProtKB:Q0PB48;locus_tag=NHHJEJCF_00509;product=Group 3 truncated hemoglobin ctb	Yes
469210	469806	597	ID=MGMFFAFE_00510;Parent=MGMFFAFE_00510_gene;Name=vfr;db_xref=COG:COG0664;gene=vfr;inference=ab initio prediction:Prodigal:2.6,similar to AA sequence:UniProtKB:P55222;locus_tag=MGMFFAFE_00510;product=Cyclic AMP receptor-like protein	469207	469803	597	ID=NHHJEJCF_00510;Parent=NHHJEJCF_00510_gene;Name=vfr;db_xref=COG:COG0664;gene=vfr;inference=ab initio prediction:Prodigal:2.6,similar to AA sequence:UniProtKB:P55222;locus_tag=NHHJEJCF_00510;product=Cyclic AMP receptor-like protein	Yes
469822	470523	702	ID=MGMFFAFE_00511;Parent=MGMFFAFE_00511_gene;Name=yecS;db_xref=COG:COG0765;gene=yecS;inference=ab initio prediction:Prodigal:2.6,similar to AA sequence:UniProtKB:P0AFT2;locus_tag=MGMFFAFE_00511;product=L-cystine transport system permease protein YecS	469819	470520	702	ID=NHHJEJCF_00511;Parent=NHHJEJCF_00511_gene;Name=yecS;db_xref=COG:COG0765;gene=yecS;inference=ab initio prediction:Prodigal:2.6,similar to AA sequence:UniProtKB:P0AFT2;locus_tag=NHHJEJCF_00511;product=L-cystine transport system permease protein YecS	Yes
470516	471172	657	ID=MGMFFAFE_00512;Parent=MGMFFAFE_00512_gene;Name=glnP;db_xref=COG:COG0765;gene=glnP;inference=ab initio prediction:Prodigal:2.6,similar to AA sequence:UniProtKB:O34606;locus_tag=MGMFFAFE_00512;product=putative glutamine ABC transporter permease protein GlnP	470513	471169	657	ID=NHHJEJCF_00512;Parent=NHHJEJCF_00512_gene;Name=glnP;db_xref=COG:COG0765;gene=glnP;inference=ab initio prediction:Prodigal:2.6,similar to AA sequence:UniProtKB:O34606;locus_tag=NHHJEJCF_00512;product=putative glutamine ABC transporter permease protein GlnP	Yes
471174	471911	738	ID=MGMFFAFE_00513;Parent=MGMFFAFE_00513_gene;Name=glnQ_1;gene=glnQ_1;inference=ab initio prediction:Prodigal:2.6,similar to AA sequence:UniProtKB:P27675;locus_tag=MGMFFAFE_00513;product=Glutamine transport ATP-binding protein GlnQ	471171	471908	738	ID=NHHJEJCF_00513;Parent=NHHJEJCF_00513_gene;Name=glnQ_1;gene=glnQ_1;inference=ab initio prediction:Prodigal:2.6,similar to AA sequence:UniProtKB:P27675;locus_tag=NHHJEJCF_00513;product=Glutamine transport ATP-binding protein GlnQ	Yes
472565	473764	1200	ID=MGMFFAFE_00518;Parent=MGMFFAFE_00518_gene;Name=tufA;db_xref=COG:COG0050;gene=tufA;inference=ab initio prediction:Prodigal:2.6,similar to AA sequence:UniProtKB:P64027;locus_tag=MGMFFAFE_00518;product=Elongation factor Tu	472562	473761	1200	ID=NHHJEJCF_00518;Parent=NHHJEJCF_00518_gene;Name=tufA;db_xref=COG:COG0050;gene=tufA;inference=ab initio prediction:Prodigal:2.6,similar to AA sequence:UniProtKB:P64027;locus_tag=NHHJEJCF_00518;product=Elongation factor Tu	Yes
473817	473975	159	ID=MGMFFAFE_00519;Parent=MGMFFAFE_00519_gene;Name=rpmG1;db_xref=COG:COG0267;gene=rpmG1;inference=ab initio prediction:Prodigal:2.6,similar to AA sequence:UniProtKB:Q2FYU6;locus_tag=MGMFFAFE_00519;product=50S ribosomal protein L33 1	473814	473972	159	ID=NHHJEJCF_00519;Parent=NHHJEJCF_00519_gene;Name=rpmG1;db_xref=COG:COG0267;gene=rpmG1;inference=ab initio prediction:Prodigal:2.6,similar to AA sequence:UniProtKB:Q2FYU6;locus_tag=NHHJEJCF_00519;product=50S ribosomal protein L33 1	Yes
474082	474261	180	ID=MGMFFAFE_00521;Parent=MGMFFAFE_00521_gene;Name=secE;gene=secE;inference=ab initio prediction:Prodigal:2.6,similar to AA sequence:UniProtKB:P35874;locus_tag=MGMFFAFE_00521;product=Protein translocase subunit SecE	474079	474258	180	ID=NHHJEJCF_00521;Parent=NHHJEJCF_00521_gene;Name=secE;gene=secE;inference=ab initio prediction:Prodigal:2.6,similar to AA sequence:UniProtKB:P35874;locus_tag=NHHJEJCF_00521;product=Protein translocase subunit SecE	Yes
474271	474804	534	ID=MGMFFAFE_00522;Parent=MGMFFAFE_00522_gene;Name=nusG;db_xref=COG:COG0250;gene=nusG;inference=ab initio prediction:Prodigal:2.6,similar to AA sequence:UniProtKB:P0AFG1;locus_tag=MGMFFAFE_00522;product=Transcription termination/antitermination protein NusG	474268	474801	534	ID=NHHJEJCF_00522;Parent=NHHJEJCF_00522_gene;Name=nusG;db_xref=COG:COG0250;gene=nusG;inference=ab initio prediction:Prodigal:2.6,similar to AA sequence:UniProtKB:P0AFG1;locus_tag=NHHJEJCF_00522;product=Transcription termination/antitermination protein NusG	Yes
474830	475255	426	ID=MGMFFAFE_00523;Parent=MGMFFAFE_00523_gene;Name=rplK;db_xref=COG:COG0080;gene=rplK;inference=ab initio prediction:Prodigal:2.6,similar to AA sequence:UniProtKB:P29395;locus_tag=MGMFFAFE_00523;product=50S ribosomal protein L11	474827	475252	426	ID=NHHJEJCF_00523;Parent=NHHJEJCF_00523_gene;Name=rplK;db_xref=COG:COG0080;gene=rplK;inference=ab initio prediction:Prodigal:2.6,similar to AA sequence:UniProtKB:P29395;locus_tag=NHHJEJCF_00523;product=50S ribosomal protein L11	Yes
475310	476011	702	ID=MGMFFAFE_00524;Parent=MGMFFAFE_00524_gene;Name=rplA;db_xref=COG:COG0081;gene=rplA;inference=ab initio prediction:Prodigal:2.6,similar to AA sequence:UniProtKB:P56029;locus_tag=MGMFFAFE_00524;product=50S ribosomal protein L1	475307	476008	702	ID=NHHJEJCF_00524;Parent=NHHJEJCF_00524_gene;Name=rplA;db_xref=COG:COG0081;gene=rplA;inference=ab initio prediction:Prodigal:2.6,similar to AA sequence:UniProtKB:P56029;locus_tag=NHHJEJCF_00524;product=50S ribosomal protein L1	Yes
476163	476642	480	ID=MGMFFAFE_00525;Parent=MGMFFAFE_00525_gene;Name=rplJ;db_xref=COG:COG0244;gene=rplJ;inference=ab initio prediction:Prodigal:2.6,similar to AA sequence:UniProtKB:P56036;locus_tag=MGMFFAFE_00525;product=50S ribosomal protein L10	476160	476639	480	ID=NHHJEJCF_00525;Parent=NHHJEJCF_00525_gene;Name=rplJ;db_xref=COG:COG0244;gene=rplJ;inference=ab initio prediction:Prodigal:2.6,similar to AA sequence:UniProtKB:P56036;locus_tag=NHHJEJCF_00525;product=50S ribosomal protein L10	Yes
476663	477040	378	ID=MGMFFAFE_00526;Parent=MGMFFAFE_00526_gene;Name=rplL;db_xref=COG:COG0222;gene=rplL;inference=ab initio prediction:Prodigal:2.6,similar to AA sequence:UniProtKB:P55834;locus_tag=MGMFFAFE_00526;product=50S ribosomal protein L7/L12	476660	477037	378	ID=NHHJEJCF_00526;Parent=NHHJEJCF_00526_gene;Name=rplL;db_xref=COG:COG0222;gene=rplL;inference=ab initio prediction:Prodigal:2.6,similar to AA sequence:UniProtKB:P55834;locus_tag=NHHJEJCF_00526;product=50S ribosomal protein L7/L12	Yes
477158	481285	4128	ID=MGMFFAFE_00527;Parent=MGMFFAFE_00527_gene;eC_number=2.7.7.6;Name=rpoBC_1;db_xref=COG:COG0085;gene=rpoBC_1;inference=ab initio prediction:Prodigal:2.6,similar to AA sequence:UniProtKB:O25806;locus_tag=MGMFFAFE_00527;product=Bifunctional DNA-directed RNA polymerase subunit beta-beta'	477155	481282	4128	ID=NHHJEJCF_00527;Parent=NHHJEJCF_00527_gene;eC_number=2.7.7.6;Name=rpoBC_1;db_xref=COG:COG0085;gene=rpoBC_1;inference=ab initio prediction:Prodigal:2.6,similar to AA sequence:UniProtKB:O25806;locus_tag=NHHJEJCF_00527;product=Bifunctional DNA-directed RNA polymerase subunit beta-beta'	Yes
481278	485831	4554	ID=MGMFFAFE_00528;Parent=MGMFFAFE_00528_gene;eC_number=2.7.7.6;Name=rpoBC_2;db_xref=COG:COG0085;gene=rpoBC_2;inference=ab initio prediction:Prodigal:2.6,similar to AA sequence:UniProtKB:O25806;locus_tag=MGMFFAFE_00528;product=Bifunctional DNA-directed RNA polymerase subunit beta-beta'	481275	485828	4554	ID=NHHJEJCF_00528;Parent=NHHJEJCF_00528_gene;eC_number=2.7.7.6;Name=rpoBC_2;db_xref=COG:COG0085;gene=rpoBC_2;inference=ab initio prediction:Prodigal:2.6,similar to AA sequence:UniProtKB:O25806;locus_tag=NHHJEJCF_00528;product=Bifunctional DNA-directed RNA polymerase subunit beta-beta'	Yes
485862	486623	762	ID=MGMFFAFE_00529;Parent=MGMFFAFE_00529_gene;Name=kdgR;gene=kdgR;inference=ab initio prediction:Prodigal:2.6,similar to AA sequence:UniProtKB:P37728;locus_tag=MGMFFAFE_00529;product=Pectin degradation repressor protein KdgR	485859	486620	762	ID=NHHJEJCF_00529;Parent=NHHJEJCF_00529_gene;Name=kdgR;gene=kdgR;inference=ab initio prediction:Prodigal:2.6,similar to AA sequence:UniProtKB:P37728;locus_tag=NHHJEJCF_00529;product=Pectin degradation repressor protein KdgR	Yes
486853	487761	909	ID=MGMFFAFE_00530;Parent=MGMFFAFE_00530_gene;eC_number=4.3.3.7;Name=dapA_1;db_xref=COG:COG0329;gene=dapA_1;inference=ab initio prediction:Prodigal:2.6,similar to AA sequence:UniProtKB:Q04796;locus_tag=MGMFFAFE_00530;product=4-hydroxy-tetrahydrodipicolinate synthase	486850	487758	909	ID=NHHJEJCF_00530;Parent=NHHJEJCF_00530_gene;eC_number=4.3.3.7;Name=dapA_1;db_xref=COG:COG0329;gene=dapA_1;inference=ab initio prediction:Prodigal:2.6,similar to AA sequence:UniProtKB:Q04796;locus_tag=NHHJEJCF_00530;product=4-hydroxy-tetrahydrodipicolinate synthase	Yes
487758	488021	264	ID=MGMFFAFE_00531;Parent=MGMFFAFE_00531_gene;eC_number=4.2.1.7;Name=uxaA_1;db_xref=COG:COG2721;gene=uxaA_1;inference=ab initio prediction:Prodigal:2.6,similar to AA sequence:UniProtKB:O34673;locus_tag=MGMFFAFE_00531;product=Altronate dehydratase	487755	488018	264	ID=NHHJEJCF_00531;Parent=NHHJEJCF_00531_gene;eC_number=4.2.1.7;Name=uxaA_1;db_xref=COG:COG2721;gene=uxaA_1;inference=ab initio prediction:Prodigal:2.6,similar to AA sequence:UniProtKB:O34673;locus_tag=NHHJEJCF_00531;product=Altronate dehydratase	Yes
488024	489190	1167	ID=MGMFFAFE_00532;Parent=MGMFFAFE_00532_gene;eC_number=4.2.1.7;Name=uxaA_2;db_xref=COG:COG2721;gene=uxaA_2;inference=ab initio prediction:Prodigal:2.6,similar to AA sequence:UniProtKB:O34673;locus_tag=MGMFFAFE_00532;product=Altronate dehydratase	488021	489187	1167	ID=NHHJEJCF_00532;Parent=NHHJEJCF_00532_gene;eC_number=4.2.1.7;Name=uxaA_2;db_xref=COG:COG2721;gene=uxaA_2;inference=ab initio prediction:Prodigal:2.6,similar to AA sequence:UniProtKB:O34673;locus_tag=NHHJEJCF_00532;product=Altronate dehydratase	Yes
489202	490488	1287	ID=MGMFFAFE_00533;Parent=MGMFFAFE_00533_gene;Name=rhmT;gene=rhmT;inference=ab initio prediction:Prodigal:2.6,similar to AA sequence:UniProtKB:P76470;locus_tag=MGMFFAFE_00533;product=Inner membrane transport protein RhmT	489199	490485	1287	ID=NHHJEJCF_00533;Parent=NHHJEJCF_00533_gene;Name=rhmT;gene=rhmT;inference=ab initio prediction:Prodigal:2.6,similar to AA sequence:UniProtKB:P76470;locus_tag=NHHJEJCF_00533;product=Inner membrane transport protein RhmT	Yes
490489	491277	789	ID=MGMFFAFE_00534;Parent=MGMFFAFE_00534_gene;eC_number=1.1.1.385;Name=bacC;gene=bacC;inference=ab initio prediction:Prodigal:2.6,similar to AA sequence:UniProtKB:Q8KWT4;locus_tag=MGMFFAFE_00534;product=Dihydroanticapsin 7-dehydrogenase	490486	491274	789	ID=NHHJEJCF_00534;Parent=NHHJEJCF_00534_gene;eC_number=1.1.1.385;Name=bacC;gene=bacC;inference=ab initio prediction:Prodigal:2.6,similar to AA sequence:UniProtKB:Q8KWT4;locus_tag=NHHJEJCF_00534;product=Dihydroanticapsin 7-dehydrogenase	Yes
491288	492544	1257	ID=MGMFFAFE_00535;Parent=MGMFFAFE_00535_gene;Name=fucP;db_xref=COG:COG0738;gene=fucP;inference=ab initio prediction:Prodigal:2.6,similar to AA sequence:UniProtKB:P11551;locus_tag=MGMFFAFE_00535;product=L-fucose-proton symporter	491285	492541	1257	ID=NHHJEJCF_00535;Parent=NHHJEJCF_00535_gene;Name=fucP;db_xref=COG:COG0738;gene=fucP;inference=ab initio prediction:Prodigal:2.6,similar to AA sequence:UniProtKB:P11551;locus_tag=NHHJEJCF_00535;product=L-fucose-proton symporter	Yes
492528	493298	771	ID=MGMFFAFE_00536;Parent=MGMFFAFE_00536_gene;inference=ab initio prediction:Prodigal:2.6;locus_tag=MGMFFAFE_00536;product=hypothetical protein	492525	493295	771	ID=NHHJEJCF_00536;Parent=NHHJEJCF_00536_gene;inference=ab initio prediction:Prodigal:2.6;locus_tag=NHHJEJCF_00536;product=hypothetical protein	Yes
493299	493616	318	ID=MGMFFAFE_00537;Parent=MGMFFAFE_00537_gene;eC_number=5.1.3.32;Name=rhaM;gene=rhaM;inference=ab initio prediction:Prodigal:2.6,protein motif:HAMAP:MF_01663;locus_tag=MGMFFAFE_00537;product=L-rhamnose mutarotase	493296	493613	318	ID=NHHJEJCF_00537;Parent=NHHJEJCF_00537_gene;eC_number=5.1.3.32;Name=rhaM;gene=rhaM;inference=ab initio prediction:Prodigal:2.6,protein motif:HAMAP:MF_01663;locus_tag=NHHJEJCF_00537;product=L-rhamnose mutarotase	Yes
493630	495069	1440	ID=MGMFFAFE_00538;Parent=MGMFFAFE_00538_gene;eC_number=1.2.1.22;Name=aldA;db_xref=COG:COG1012;gene=aldA;inference=ab initio prediction:Prodigal:2.6,similar to AA sequence:UniProtKB:P25553;locus_tag=MGMFFAFE_00538;product=Lactaldehyde dehydrogenase	493627	495066	1440	ID=NHHJEJCF_00538;Parent=NHHJEJCF_00538_gene;eC_number=1.2.1.22;Name=aldA;db_xref=COG:COG1012;gene=aldA;inference=ab initio prediction:Prodigal:2.6,similar to AA sequence:UniProtKB:P25553;locus_tag=NHHJEJCF_00538;product=Lactaldehyde dehydrogenase	Yes
495397	495783	387	ID=MGMFFAFE_00539;Parent=MGMFFAFE_00539_gene;Name=rpsL;db_xref=COG:COG0048;gene=rpsL;inference=ab initio prediction:Prodigal:2.6,similar to AA sequence:UniProtKB:P0A0X4;locus_tag=MGMFFAFE_00539;product=30S ribosomal protein S12	495394	495780	387	ID=NHHJEJCF_00539;Parent=NHHJEJCF_00539_gene;Name=rpsL;db_xref=COG:COG0048;gene=rpsL;inference=ab initio prediction:Prodigal:2.6,similar to AA sequence:UniProtKB:P0A0X4;locus_tag=NHHJEJCF_00539;product=30S ribosomal protein S12	Yes
495853	496323	471	ID=MGMFFAFE_00540;Parent=MGMFFAFE_00540_gene;Name=rpsG;db_xref=COG:COG0049;gene=rpsG;inference=ab initio prediction:Prodigal:2.6,similar to AA sequence:UniProtKB:Q6N4T3;locus_tag=MGMFFAFE_00540;product=30S ribosomal protein S7	495850	496320	471	ID=NHHJEJCF_00540;Parent=NHHJEJCF_00540_gene;Name=rpsG;db_xref=COG:COG0049;gene=rpsG;inference=ab initio prediction:Prodigal:2.6,similar to AA sequence:UniProtKB:Q6N4T3;locus_tag=NHHJEJCF_00540;product=30S ribosomal protein S7	Yes
496336	498411	2076	ID=MGMFFAFE_00541;Parent=MGMFFAFE_00541_gene;Name=fusA;db_xref=COG:COG0480;gene=fusA;inference=ab initio prediction:Prodigal:2.6,similar to AA sequence:UniProtKB:Q5ZYP6;locus_tag=MGMFFAFE_00541;product=Elongation factor G	496333	498408	2076	ID=NHHJEJCF_00541;Parent=NHHJEJCF_00541_gene;Name=fusA;db_xref=COG:COG0480;gene=fusA;inference=ab initio prediction:Prodigal:2.6,similar to AA sequence:UniProtKB:Q5ZYP6;locus_tag=NHHJEJCF_00541;product=Elongation factor G	Yes
498700	499902	1203	ID=MGMFFAFE_00543;Parent=MGMFFAFE_00543_gene;inference=ab initio prediction:Prodigal:2.6;locus_tag=MGMFFAFE_00543;product=hypothetical protein	498697	499899	1203	ID=NHHJEJCF_00543;Parent=NHHJEJCF_00543_gene;inference=ab initio prediction:Prodigal:2.6;locus_tag=NHHJEJCF_00543;product=hypothetical protein	Yes
499899	500069	171	ID=MGMFFAFE_00544;Parent=MGMFFAFE_00544_gene;inference=ab initio prediction:Prodigal:2.6;locus_tag=MGMFFAFE_00544;product=hypothetical protein	499896	500066	171	ID=NHHJEJCF_00544;Parent=NHHJEJCF_00544_gene;inference=ab initio prediction:Prodigal:2.6;locus_tag=NHHJEJCF_00544;product=hypothetical protein	Yes
500062	500604	543	ID=MGMFFAFE_00545;Parent=MGMFFAFE_00545_gene;inference=ab initio prediction:Prodigal:2.6;locus_tag=MGMFFAFE_00545;product=hypothetical protein	500059	500601	543	ID=NHHJEJCF_00545;Parent=NHHJEJCF_00545_gene;inference=ab initio prediction:Prodigal:2.6;locus_tag=NHHJEJCF_00545;product=hypothetical protein	Yes
500614	500790	177	ID=MGMFFAFE_00546;Parent=MGMFFAFE_00546_gene;inference=ab initio prediction:Prodigal:2.6;locus_tag=MGMFFAFE_00546;product=hypothetical protein	500611	500787	177	ID=NHHJEJCF_00546;Parent=NHHJEJCF_00546_gene;inference=ab initio prediction:Prodigal:2.6;locus_tag=NHHJEJCF_00546;product=hypothetical protein	Yes
500793	501128	336	ID=MGMFFAFE_00547;Parent=MGMFFAFE_00547_gene;inference=ab initio prediction:Prodigal:2.6;locus_tag=MGMFFAFE_00547;product=hypothetical protein	500790	501125	336	ID=NHHJEJCF_00547;Parent=NHHJEJCF_00547_gene;inference=ab initio prediction:Prodigal:2.6;locus_tag=NHHJEJCF_00547;product=hypothetical protein	Yes
501182	501799	618	ID=MGMFFAFE_00548;Parent=MGMFFAFE_00548_gene;inference=ab initio prediction:Prodigal:2.6;locus_tag=MGMFFAFE_00548;product=hypothetical protein	501179	501796	618	ID=NHHJEJCF_00548;Parent=NHHJEJCF_00548_gene;inference=ab initio prediction:Prodigal:2.6;locus_tag=NHHJEJCF_00548;product=hypothetical protein	Yes
501935	502330	396	ID=MGMFFAFE_00549;Parent=MGMFFAFE_00549_gene;inference=ab initio prediction:Prodigal:2.6;locus_tag=MGMFFAFE_00549;product=hypothetical protein	501932	502327	396	ID=NHHJEJCF_00549;Parent=NHHJEJCF_00549_gene;inference=ab initio prediction:Prodigal:2.6;locus_tag=NHHJEJCF_00549;product=hypothetical protein	Yes
502374	503132	759	ID=MGMFFAFE_00550;Parent=MGMFFAFE_00550_gene;eC_number=2.1.1.72;Name=dpnA_1;gene=dpnA_1;inference=ab initio prediction:Prodigal:2.6,similar to AA sequence:UniProtKB:P09358;locus_tag=MGMFFAFE_00550;product=Modification methylase DpnIIB	502371	503129	759	ID=NHHJEJCF_00550;Parent=NHHJEJCF_00550_gene;eC_number=2.1.1.72;Name=dpnA_1;gene=dpnA_1;inference=ab initio prediction:Prodigal:2.6,similar to AA sequence:UniProtKB:P09358;locus_tag=NHHJEJCF_00550;product=Modification methylase DpnIIB	Yes
503107	503547	441	ID=MGMFFAFE_00551;Parent=MGMFFAFE_00551_gene;inference=ab initio prediction:Prodigal:2.6;locus_tag=MGMFFAFE_00551;product=hypothetical protein	503104	503544	441	ID=NHHJEJCF_00551;Parent=NHHJEJCF_00551_gene;inference=ab initio prediction:Prodigal:2.6;locus_tag=NHHJEJCF_00551;product=hypothetical protein	Yes
503790	504053	264	ID=MGMFFAFE_00552;Parent=MGMFFAFE_00552_gene;inference=ab initio prediction:Prodigal:2.6;locus_tag=MGMFFAFE_00552;product=hypothetical protein	503787	504050	264	ID=NHHJEJCF_00552;Parent=NHHJEJCF_00552_gene;inference=ab initio prediction:Prodigal:2.6;locus_tag=NHHJEJCF_00552;product=hypothetical protein	Yes
504034	504729	696	ID=MGMFFAFE_00553;Parent=MGMFFAFE_00553_gene;inference=ab initio prediction:Prodigal:2.6;locus_tag=MGMFFAFE_00553;product=hypothetical protein	504031	504726	696	ID=NHHJEJCF_00553;Parent=NHHJEJCF_00553_gene;inference=ab initio prediction:Prodigal:2.6;locus_tag=NHHJEJCF_00553;product=hypothetical protein	Yes
504729	505466	738	ID=MGMFFAFE_00554;Parent=MGMFFAFE_00554_gene;inference=ab initio prediction:Prodigal:2.6;locus_tag=MGMFFAFE_00554;product=hypothetical protein	504726	505463	738	ID=NHHJEJCF_00554;Parent=NHHJEJCF_00554_gene;inference=ab initio prediction:Prodigal:2.6;locus_tag=NHHJEJCF_00554;product=hypothetical protein	Yes
505468	506322	855	ID=MGMFFAFE_00555;Parent=MGMFFAFE_00555_gene;inference=ab initio prediction:Prodigal:2.6;locus_tag=MGMFFAFE_00555;product=hypothetical protein	505465	506319	855	ID=NHHJEJCF_00555;Parent=NHHJEJCF_00555_gene;inference=ab initio prediction:Prodigal:2.6;locus_tag=NHHJEJCF_00555;product=hypothetical protein	Yes
506324	506551	228	ID=MGMFFAFE_00556;Parent=MGMFFAFE_00556_gene;inference=ab initio prediction:Prodigal:2.6;locus_tag=MGMFFAFE_00556;product=hypothetical protein	506321	506548	228	ID=NHHJEJCF_00556;Parent=NHHJEJCF_00556_gene;inference=ab initio prediction:Prodigal:2.6;locus_tag=NHHJEJCF_00556;product=hypothetical protein	Yes
506542	506799	258	ID=MGMFFAFE_00557;Parent=MGMFFAFE_00557_gene;inference=ab initio prediction:Prodigal:2.6;locus_tag=MGMFFAFE_00557;product=hypothetical protein	506539	506796	258	ID=NHHJEJCF_00557;Parent=NHHJEJCF_00557_gene;inference=ab initio prediction:Prodigal:2.6;locus_tag=NHHJEJCF_00557;product=hypothetical protein	Yes
506790	507059	270	ID=MGMFFAFE_00558;Parent=MGMFFAFE_00558_gene;inference=ab initio prediction:Prodigal:2.6;locus_tag=MGMFFAFE_00558;product=hypothetical protein	506787	507056	270	ID=NHHJEJCF_00558;Parent=NHHJEJCF_00558_gene;inference=ab initio prediction:Prodigal:2.6;locus_tag=NHHJEJCF_00558;product=hypothetical protein	Yes
507621	507893	273	ID=MGMFFAFE_00559;Parent=MGMFFAFE_00559_gene;inference=ab initio prediction:Prodigal:2.6;locus_tag=MGMFFAFE_00559;product=hypothetical protein	507618	507890	273	ID=NHHJEJCF_00559;Parent=NHHJEJCF_00559_gene;inference=ab initio prediction:Prodigal:2.6;locus_tag=NHHJEJCF_00559;product=hypothetical protein	Yes
508073	508843	771	ID=MGMFFAFE_00560;Parent=MGMFFAFE_00560_gene;inference=ab initio prediction:Prodigal:2.6;locus_tag=MGMFFAFE_00560;product=hypothetical protein	508070	508840	771	ID=NHHJEJCF_00560;Parent=NHHJEJCF_00560_gene;inference=ab initio prediction:Prodigal:2.6;locus_tag=NHHJEJCF_00560;product=hypothetical protein	Yes
508862	509245	384	ID=MGMFFAFE_00561;Parent=MGMFFAFE_00561_gene;inference=ab initio prediction:Prodigal:2.6;locus_tag=MGMFFAFE_00561;product=hypothetical protein	508859	509242	384	ID=NHHJEJCF_00561;Parent=NHHJEJCF_00561_gene;inference=ab initio prediction:Prodigal:2.6;locus_tag=NHHJEJCF_00561;product=hypothetical protein	Yes
509223	509756	534	ID=MGMFFAFE_00562;Parent=MGMFFAFE_00562_gene;inference=ab initio prediction:Prodigal:2.6;locus_tag=MGMFFAFE_00562;product=hypothetical protein	509220	509753	534	ID=NHHJEJCF_00562;Parent=NHHJEJCF_00562_gene;inference=ab initio prediction:Prodigal:2.6;locus_tag=NHHJEJCF_00562;product=hypothetical protein	Yes
509753	510418	666	ID=MGMFFAFE_00563;Parent=MGMFFAFE_00563_gene;inference=ab initio prediction:Prodigal:2.6;locus_tag=MGMFFAFE_00563;product=hypothetical protein	509750	510415	666	ID=NHHJEJCF_00563;Parent=NHHJEJCF_00563_gene;inference=ab initio prediction:Prodigal:2.6;locus_tag=NHHJEJCF_00563;product=hypothetical protein	Yes
510498	511151	654	ID=MGMFFAFE_00564;Parent=MGMFFAFE_00564_gene;inference=ab initio prediction:Prodigal:2.6;locus_tag=MGMFFAFE_00564;product=hypothetical protein	510495	511148	654	ID=NHHJEJCF_00564;Parent=NHHJEJCF_00564_gene;inference=ab initio prediction:Prodigal:2.6;locus_tag=NHHJEJCF_00564;product=hypothetical protein	Yes
511157	511870	714	ID=MGMFFAFE_00565;Parent=MGMFFAFE_00565_gene;inference=ab initio prediction:Prodigal:2.6;locus_tag=MGMFFAFE_00565;product=hypothetical protein	511154	511867	714	ID=NHHJEJCF_00565;Parent=NHHJEJCF_00565_gene;inference=ab initio prediction:Prodigal:2.6;locus_tag=NHHJEJCF_00565;product=hypothetical protein	Yes
511857	512645	789	ID=MGMFFAFE_00566;Parent=MGMFFAFE_00566_gene;inference=ab initio prediction:Prodigal:2.6;locus_tag=MGMFFAFE_00566;product=hypothetical protein	511854	512642	789	ID=NHHJEJCF_00566;Parent=NHHJEJCF_00566_gene;inference=ab initio prediction:Prodigal:2.6;locus_tag=NHHJEJCF_00566;product=hypothetical protein	Yes
512642	513376	735	ID=MGMFFAFE_00567;Parent=MGMFFAFE_00567_gene;eC_number=3.4.21.88;Name=lexA_2;gene=lexA_2;inference=ab initio prediction:Prodigal:2.6,protein motif:HAMAP:MF_00015;locus_tag=MGMFFAFE_00567;product=LexA repressor	512639	513373	735	ID=NHHJEJCF_00567;Parent=NHHJEJCF_00567_gene;eC_number=3.4.21.88;Name=lexA_2;gene=lexA_2;inference=ab initio prediction:Prodigal:2.6,protein motif:HAMAP:MF_00015;locus_tag=NHHJEJCF_00567;product=LexA repressor	Yes
513709	514137	429	ID=MGMFFAFE_00568;Parent=MGMFFAFE_00568_gene;inference=ab initio prediction:Prodigal:2.6;locus_tag=MGMFFAFE_00568;product=hypothetical protein	513706	514134	429	ID=NHHJEJCF_00568;Parent=NHHJEJCF_00568_gene;inference=ab initio prediction:Prodigal:2.6;locus_tag=NHHJEJCF_00568;product=hypothetical protein	Yes
514134	514511	378	ID=MGMFFAFE_00569;Parent=MGMFFAFE_00569_gene;inference=ab initio prediction:Prodigal:2.6;locus_tag=MGMFFAFE_00569;product=hypothetical protein	514131	514508	378	ID=NHHJEJCF_00569;Parent=NHHJEJCF_00569_gene;inference=ab initio prediction:Prodigal:2.6;locus_tag=NHHJEJCF_00569;product=hypothetical protein	Yes
514508	515509	1002	ID=MGMFFAFE_00570;Parent=MGMFFAFE_00570_gene;inference=ab initio prediction:Prodigal:2.6;locus_tag=MGMFFAFE_00570;product=hypothetical protein	514505	515506	1002	ID=NHHJEJCF_00570;Parent=NHHJEJCF_00570_gene;inference=ab initio prediction:Prodigal:2.6;locus_tag=NHHJEJCF_00570;product=hypothetical protein	Yes
515520	516167	648	ID=MGMFFAFE_00571;Parent=MGMFFAFE_00571_gene;inference=ab initio prediction:Prodigal:2.6;locus_tag=MGMFFAFE_00571;product=hypothetical protein	515517	516164	648	ID=NHHJEJCF_00571;Parent=NHHJEJCF_00571_gene;inference=ab initio prediction:Prodigal:2.6;locus_tag=NHHJEJCF_00571;product=hypothetical protein	Yes
516185	516565	381	ID=MGMFFAFE_00572;Parent=MGMFFAFE_00572_gene;inference=ab initio prediction:Prodigal:2.6;locus_tag=MGMFFAFE_00572;product=hypothetical protein	516182	516562	381	ID=NHHJEJCF_00572;Parent=NHHJEJCF_00572_gene;inference=ab initio prediction:Prodigal:2.6;locus_tag=NHHJEJCF_00572;product=hypothetical protein	Yes
516565	516951	387	ID=MGMFFAFE_00573;Parent=MGMFFAFE_00573_gene;inference=ab initio prediction:Prodigal:2.6;locus_tag=MGMFFAFE_00573;product=hypothetical protein	516562	516948	387	ID=NHHJEJCF_00573;Parent=NHHJEJCF_00573_gene;inference=ab initio prediction:Prodigal:2.6;locus_tag=NHHJEJCF_00573;product=hypothetical protein	Yes
516948	518240	1293	ID=MGMFFAFE_00574;Parent=MGMFFAFE_00574_gene;inference=ab initio prediction:Prodigal:2.6;locus_tag=MGMFFAFE_00574;product=hypothetical protein	516945	518237	1293	ID=NHHJEJCF_00574;Parent=NHHJEJCF_00574_gene;inference=ab initio prediction:Prodigal:2.6;locus_tag=NHHJEJCF_00574;product=hypothetical protein	Yes
518230	518502	273	ID=MGMFFAFE_00575;Parent=MGMFFAFE_00575_gene;inference=ab initio prediction:Prodigal:2.6;locus_tag=MGMFFAFE_00575;product=hypothetical protein	518227	518499	273	ID=NHHJEJCF_00575;Parent=NHHJEJCF_00575_gene;inference=ab initio prediction:Prodigal:2.6;locus_tag=NHHJEJCF_00575;product=hypothetical protein	Yes
518483	520021	1539	ID=MGMFFAFE_00576;Parent=MGMFFAFE_00576_gene;inference=ab initio prediction:Prodigal:2.6;locus_tag=MGMFFAFE_00576;product=hypothetical protein	518480	520018	1539	ID=NHHJEJCF_00576;Parent=NHHJEJCF_00576_gene;inference=ab initio prediction:Prodigal:2.6;locus_tag=NHHJEJCF_00576;product=hypothetical protein	Yes
520014	520217	204	ID=MGMFFAFE_00577;Parent=MGMFFAFE_00577_gene;inference=ab initio prediction:Prodigal:2.6;locus_tag=MGMFFAFE_00577;product=hypothetical protein	520011	520214	204	ID=NHHJEJCF_00577;Parent=NHHJEJCF_00577_gene;inference=ab initio prediction:Prodigal:2.6;locus_tag=NHHJEJCF_00577;product=hypothetical protein	Yes
520207	520854	648	ID=MGMFFAFE_00578;Parent=MGMFFAFE_00578_gene;inference=ab initio prediction:Prodigal:2.6;locus_tag=MGMFFAFE_00578;product=hypothetical protein	520204	520851	648	ID=NHHJEJCF_00578;Parent=NHHJEJCF_00578_gene;inference=ab initio prediction:Prodigal:2.6;locus_tag=NHHJEJCF_00578;product=hypothetical protein	Yes
520865	521242	378	ID=MGMFFAFE_00579;Parent=MGMFFAFE_00579_gene;inference=ab initio prediction:Prodigal:2.6;locus_tag=MGMFFAFE_00579;product=hypothetical protein	520862	521239	378	ID=NHHJEJCF_00579;Parent=NHHJEJCF_00579_gene;inference=ab initio prediction:Prodigal:2.6;locus_tag=NHHJEJCF_00579;product=hypothetical protein	Yes
521507	522718	1212	ID=MGMFFAFE_00580;Parent=MGMFFAFE_00580_gene;inference=ab initio prediction:Prodigal:2.6;locus_tag=MGMFFAFE_00580;product=hypothetical protein	521504	522715	1212	ID=NHHJEJCF_00580;Parent=NHHJEJCF_00580_gene;inference=ab initio prediction:Prodigal:2.6;locus_tag=NHHJEJCF_00580;product=hypothetical protein	Yes
522718	526419	3702	ID=MGMFFAFE_00581;Parent=MGMFFAFE_00581_gene;inference=ab initio prediction:Prodigal:2.6;locus_tag=MGMFFAFE_00581;product=hypothetical protein	522715	526416	3702	ID=NHHJEJCF_00581;Parent=NHHJEJCF_00581_gene;inference=ab initio prediction:Prodigal:2.6;locus_tag=NHHJEJCF_00581;product=hypothetical protein	Yes
526698	527543	846	ID=MGMFFAFE_00582;Parent=MGMFFAFE_00582_gene;inference=ab initio prediction:Prodigal:2.6;locus_tag=MGMFFAFE_00582;product=hypothetical protein	526695	527540	846	ID=NHHJEJCF_00582;Parent=NHHJEJCF_00582_gene;inference=ab initio prediction:Prodigal:2.6;locus_tag=NHHJEJCF_00582;product=hypothetical protein	Yes
527553	527759	207	ID=MGMFFAFE_00583;Parent=MGMFFAFE_00583_gene;inference=ab initio prediction:Prodigal:2.6;locus_tag=MGMFFAFE_00583;product=hypothetical protein	527550	527756	207	ID=NHHJEJCF_00583;Parent=NHHJEJCF_00583_gene;inference=ab initio prediction:Prodigal:2.6;locus_tag=NHHJEJCF_00583;product=hypothetical protein	Yes
527979	529013	1035	ID=MGMFFAFE_00584;Parent=MGMFFAFE_00584_gene;inference=ab initio prediction:Prodigal:2.6;locus_tag=MGMFFAFE_00584;product=hypothetical protein	527976	529010	1035	ID=NHHJEJCF_00584;Parent=NHHJEJCF_00584_gene;inference=ab initio prediction:Prodigal:2.6;locus_tag=NHHJEJCF_00584;product=hypothetical protein	Yes
529013	529417	405	ID=MGMFFAFE_00585;Parent=MGMFFAFE_00585_gene;inference=ab initio prediction:Prodigal:2.6;locus_tag=MGMFFAFE_00585;product=hypothetical protein	529010	529414	405	ID=NHHJEJCF_00585;Parent=NHHJEJCF_00585_gene;inference=ab initio prediction:Prodigal:2.6;locus_tag=NHHJEJCF_00585;product=hypothetical protein	Yes
529395	529592	198	ID=MGMFFAFE_00586;Parent=MGMFFAFE_00586_gene;inference=ab initio prediction:Prodigal:2.6;locus_tag=MGMFFAFE_00586;product=hypothetical protein	529392	529589	198	ID=NHHJEJCF_00586;Parent=NHHJEJCF_00586_gene;inference=ab initio prediction:Prodigal:2.6;locus_tag=NHHJEJCF_00586;product=hypothetical protein	Yes
529595	532237	2643	ID=MGMFFAFE_00587;Parent=MGMFFAFE_00587_gene;Name=smc_1;gene=smc_1;inference=ab initio prediction:Prodigal:2.6,protein motif:HAMAP:MF_01894;locus_tag=MGMFFAFE_00587;product=Chromosome partition protein Smc	529592	532234	2643	ID=NHHJEJCF_00587;Parent=NHHJEJCF_00587_gene;Name=smc_1;gene=smc_1;inference=ab initio prediction:Prodigal:2.6,protein motif:HAMAP:MF_01894;locus_tag=NHHJEJCF_00587;product=Chromosome partition protein Smc	Yes
532239	532688	450	ID=MGMFFAFE_00588;Parent=MGMFFAFE_00588_gene;inference=ab initio prediction:Prodigal:2.6;locus_tag=MGMFFAFE_00588;product=hypothetical protein	532236	532685	450	ID=NHHJEJCF_00588;Parent=NHHJEJCF_00588_gene;inference=ab initio prediction:Prodigal:2.6;locus_tag=NHHJEJCF_00588;product=hypothetical protein	Yes
532701	533336	636	ID=MGMFFAFE_00589;Parent=MGMFFAFE_00589_gene;inference=ab initio prediction:Prodigal:2.6;locus_tag=MGMFFAFE_00589;product=hypothetical protein	532698	533333	636	ID=NHHJEJCF_00589;Parent=NHHJEJCF_00589_gene;inference=ab initio prediction:Prodigal:2.6;locus_tag=NHHJEJCF_00589;product=hypothetical protein	Yes
533333	533716	384	ID=MGMFFAFE_00590;Parent=MGMFFAFE_00590_gene;inference=ab initio prediction:Prodigal:2.6;locus_tag=MGMFFAFE_00590;product=hypothetical protein	533330	533713	384	ID=NHHJEJCF_00590;Parent=NHHJEJCF_00590_gene;inference=ab initio prediction:Prodigal:2.6;locus_tag=NHHJEJCF_00590;product=hypothetical protein	Yes
533709	534083	375	ID=MGMFFAFE_00591;Parent=MGMFFAFE_00591_gene;inference=ab initio prediction:Prodigal:2.6;locus_tag=MGMFFAFE_00591;product=hypothetical protein	533706	534080	375	ID=NHHJEJCF_00591;Parent=NHHJEJCF_00591_gene;inference=ab initio prediction:Prodigal:2.6;locus_tag=NHHJEJCF_00591;product=hypothetical protein	Yes
534080	535360	1281	ID=MGMFFAFE_00592;Parent=MGMFFAFE_00592_gene;inference=ab initio prediction:Prodigal:2.6;locus_tag=MGMFFAFE_00592;product=hypothetical protein	534077	535357	1281	ID=NHHJEJCF_00592;Parent=NHHJEJCF_00592_gene;inference=ab initio prediction:Prodigal:2.6;locus_tag=NHHJEJCF_00592;product=hypothetical protein	Yes
535409	535867	459	ID=MGMFFAFE_00593;Parent=MGMFFAFE_00593_gene;inference=ab initio prediction:Prodigal:2.6;locus_tag=MGMFFAFE_00593;product=hypothetical protein	535406	535864	459	ID=NHHJEJCF_00593;Parent=NHHJEJCF_00593_gene;inference=ab initio prediction:Prodigal:2.6;locus_tag=NHHJEJCF_00593;product=hypothetical protein	Yes
535929	536348	420	ID=MGMFFAFE_00594;Parent=MGMFFAFE_00594_gene;inference=ab initio prediction:Prodigal:2.6;locus_tag=MGMFFAFE_00594;product=hypothetical protein	535926	536345	420	ID=NHHJEJCF_00594;Parent=NHHJEJCF_00594_gene;inference=ab initio prediction:Prodigal:2.6;locus_tag=NHHJEJCF_00594;product=hypothetical protein	Yes
536456	536947	492	ID=MGMFFAFE_00595;Parent=MGMFFAFE_00595_gene;inference=ab initio prediction:Prodigal:2.6;locus_tag=MGMFFAFE_00595;product=hypothetical protein	536453	536944	492	ID=NHHJEJCF_00595;Parent=NHHJEJCF_00595_gene;inference=ab initio prediction:Prodigal:2.6;locus_tag=NHHJEJCF_00595;product=hypothetical protein	Yes
536947	538671	1725	ID=MGMFFAFE_00596;Parent=MGMFFAFE_00596_gene;inference=ab initio prediction:Prodigal:2.6;locus_tag=MGMFFAFE_00596;product=hypothetical protein	536944	538668	1725	ID=NHHJEJCF_00596;Parent=NHHJEJCF_00596_gene;inference=ab initio prediction:Prodigal:2.6;locus_tag=NHHJEJCF_00596;product=hypothetical protein	Yes
538788	538937	150	ID=MGMFFAFE_00597;Parent=MGMFFAFE_00597_gene;inference=ab initio prediction:Prodigal:2.6;locus_tag=MGMFFAFE_00597;product=hypothetical protein	538785	538934	150	ID=NHHJEJCF_00597;Parent=NHHJEJCF_00597_gene;inference=ab initio prediction:Prodigal:2.6;locus_tag=NHHJEJCF_00597;product=hypothetical protein	Yes
538943	539644	702	ID=MGMFFAFE_00598;Parent=MGMFFAFE_00598_gene;eC_number=2.1.1.223;Name=yfiC;gene=yfiC;inference=ab initio prediction:Prodigal:2.6,protein motif:HAMAP:MF_01872;locus_tag=MGMFFAFE_00598;product=tRNA1(Val) (adenine(37)-N6)-methyltransferase	538940	539641	702	ID=NHHJEJCF_00598;Parent=NHHJEJCF_00598_gene;eC_number=2.1.1.223;Name=yfiC;gene=yfiC;inference=ab initio prediction:Prodigal:2.6,protein motif:HAMAP:MF_01872;locus_tag=NHHJEJCF_00598;product=tRNA1(Val) (adenine(37)-N6)-methyltransferase	Yes
539634	540008	375	ID=MGMFFAFE_00599;Parent=MGMFFAFE_00599_gene;inference=ab initio prediction:Prodigal:2.6;locus_tag=MGMFFAFE_00599;product=hypothetical protein	539631	540005	375	ID=NHHJEJCF_00599;Parent=NHHJEJCF_00599_gene;inference=ab initio prediction:Prodigal:2.6;locus_tag=NHHJEJCF_00599;product=hypothetical protein	Yes
539981	541258	1278	ID=MGMFFAFE_00600;Parent=MGMFFAFE_00600_gene;inference=ab initio prediction:Prodigal:2.6;locus_tag=MGMFFAFE_00600;product=hypothetical protein	539978	541255	1278	ID=NHHJEJCF_00600;Parent=NHHJEJCF_00600_gene;inference=ab initio prediction:Prodigal:2.6;locus_tag=NHHJEJCF_00600;product=hypothetical protein	Yes
541255	542031	777	ID=MGMFFAFE_00601;Parent=MGMFFAFE_00601_gene;eC_number=4.1.1.48;Name=trpC_2;db_xref=COG:COG0134;gene=trpC_2;inference=ab initio prediction:Prodigal:2.6,similar to AA sequence:UniProtKB:Q9PI11;locus_tag=MGMFFAFE_00601;product=Indole-3-glycerol phosphate synthase	541252	542028	777	ID=NHHJEJCF_00601;Parent=NHHJEJCF_00601_gene;eC_number=4.1.1.48;Name=trpC_2;db_xref=COG:COG0134;gene=trpC_2;inference=ab initio prediction:Prodigal:2.6,similar to AA sequence:UniProtKB:Q9PI11;locus_tag=NHHJEJCF_00601;product=Indole-3-glycerol phosphate synthase	Yes
542041	542526	486	ID=MGMFFAFE_00602;Parent=MGMFFAFE_00602_gene;eC_number=2.7.7.53;db_xref=COG:COG0537;inference=ab initio prediction:Prodigal:2.6,similar to AA sequence:UniProtKB:P9WMK9;locus_tag=MGMFFAFE_00602;product=AP-4-A phosphorylase	542038	542523	486	ID=NHHJEJCF_00602;Parent=NHHJEJCF_00602_gene;eC_number=2.7.7.53;db_xref=COG:COG0537;inference=ab initio prediction:Prodigal:2.6,similar to AA sequence:UniProtKB:P9WMK9;locus_tag=NHHJEJCF_00602;product=AP-4-A phosphorylase	Yes
542516	543514	999	ID=MGMFFAFE_00603;Parent=MGMFFAFE_00603_gene;eC_number=2.9.1.-;Name=selU;gene=selU;inference=ab initio prediction:Prodigal:2.6,protein motif:HAMAP:MF_01622;locus_tag=MGMFFAFE_00603;product=tRNA 2-selenouridine synthase	542513	543511	999	ID=NHHJEJCF_00603;Parent=NHHJEJCF_00603_gene;eC_number=2.9.1.-;Name=selU;gene=selU;inference=ab initio prediction:Prodigal:2.6,protein motif:HAMAP:MF_01622;locus_tag=NHHJEJCF_00603;product=tRNA 2-selenouridine synthase	Yes
543919	544209	291	ID=MGMFFAFE_00604;Parent=MGMFFAFE_00604_gene;Name=amt;gene=amt;inference=ab initio prediction:Prodigal:2.6,similar to AA sequence:UniProtKB:O66515;locus_tag=MGMFFAFE_00604;product=Ammonia channel	543916	544206	291	ID=NHHJEJCF_00604;Parent=NHHJEJCF_00604_gene;Name=amt;gene=amt;inference=ab initio prediction:Prodigal:2.6,similar to AA sequence:UniProtKB:O66515;locus_tag=NHHJEJCF_00604;product=Ammonia channel	Yes
544223	544696	474	ID=MGMFFAFE_00605;Parent=MGMFFAFE_00605_gene;Name=amtB;gene=amtB;inference=ab initio prediction:Prodigal:2.6,similar to AA sequence:UniProtKB:P69680;locus_tag=MGMFFAFE_00605;product=Ammonia channel	544220	544693	474	ID=NHHJEJCF_00605;Parent=NHHJEJCF_00605_gene;Name=amtB;gene=amtB;inference=ab initio prediction:Prodigal:2.6,similar to AA sequence:UniProtKB:P69680;locus_tag=NHHJEJCF_00605;product=Ammonia channel	Yes
545084	545995	912	ID=MGMFFAFE_00606;Parent=MGMFFAFE_00606_gene;eC_number=4.99.1.1;Name=hemH;db_xref=COG:COG0276;gene=hemH;inference=ab initio prediction:Prodigal:2.6,similar to AA sequence:UniProtKB:P57777;locus_tag=MGMFFAFE_00606;product=Ferrochelatase	545081	545992	912	ID=NHHJEJCF_00606;Parent=NHHJEJCF_00606_gene;eC_number=4.99.1.1;Name=hemH;db_xref=COG:COG0276;gene=hemH;inference=ab initio prediction:Prodigal:2.6,similar to AA sequence:UniProtKB:P57777;locus_tag=NHHJEJCF_00606;product=Ferrochelatase	Yes
545992	546828	837	ID=MGMFFAFE_00607;Parent=MGMFFAFE_00607_gene;eC_number=1.1.1.18;Name=iolG;gene=iolG;inference=ab initio prediction:Prodigal:2.6,protein motif:HAMAP:MF_01671;locus_tag=MGMFFAFE_00607;product=Inositol 2-dehydrogenase/D-chiro-inositol 3-dehydrogenase	545989	546825	837	ID=NHHJEJCF_00607;Parent=NHHJEJCF_00607_gene;eC_number=1.1.1.18;Name=iolG;gene=iolG;inference=ab initio prediction:Prodigal:2.6,protein motif:HAMAP:MF_01671;locus_tag=NHHJEJCF_00607;product=Inositol 2-dehydrogenase/D-chiro-inositol 3-dehydrogenase	Yes
546863	547936	1074	ID=MGMFFAFE_00608;Parent=MGMFFAFE_00608_gene;eC_number=2.6.1.98;Name=wbpE;db_xref=COG:COG0399;gene=wbpE;inference=ab initio prediction:Prodigal:2.6,similar to AA sequence:UniProtKB:Q9HZ76;locus_tag=MGMFFAFE_00608;product=UDP-2-acetamido-2-deoxy-3-oxo-D-glucuronate aminotransferase	546860	547933	1074	ID=NHHJEJCF_00608;Parent=NHHJEJCF_00608_gene;eC_number=2.6.1.98;Name=wbpE;db_xref=COG:COG0399;gene=wbpE;inference=ab initio prediction:Prodigal:2.6,similar to AA sequence:UniProtKB:Q9HZ76;locus_tag=NHHJEJCF_00608;product=UDP-2-acetamido-2-deoxy-3-oxo-D-glucuronate aminotransferase	Yes
548051	550579	2529	ID=MGMFFAFE_00609;Parent=MGMFFAFE_00609_gene;eC_number=6.1.1.7;Name=alaS;db_xref=COG:COG0013;gene=alaS;inference=ab initio prediction:Prodigal:2.6,similar to AA sequence:UniProtKB:P00957;locus_tag=MGMFFAFE_00609;product=Alanine--tRNA ligase	548048	550576	2529	ID=NHHJEJCF_00609;Parent=NHHJEJCF_00609_gene;eC_number=6.1.1.7;Name=alaS;db_xref=COG:COG0013;gene=alaS;inference=ab initio prediction:Prodigal:2.6,similar to AA sequence:UniProtKB:P00957;locus_tag=NHHJEJCF_00609;product=Alanine--tRNA ligase	Yes
550579	551130	552	ID=MGMFFAFE_00610;Parent=MGMFFAFE_00610_gene;Name=maf;db_xref=COG:COG0424;gene=maf;inference=ab initio prediction:Prodigal:2.6,similar to AA sequence:UniProtKB:Q02169;locus_tag=MGMFFAFE_00610;product=Septum formation protein Maf	550576	551127	552	ID=NHHJEJCF_00610;Parent=NHHJEJCF_00610_gene;Name=maf;db_xref=COG:COG0424;gene=maf;inference=ab initio prediction:Prodigal:2.6,similar to AA sequence:UniProtKB:Q02169;locus_tag=NHHJEJCF_00610;product=Septum formation protein Maf	Yes
551127	553058	1932	ID=MGMFFAFE_00611;Parent=MGMFFAFE_00611_gene;Name=pbpF;db_xref=COG:COG0744;gene=pbpF;inference=ab initio prediction:Prodigal:2.6,similar to AA sequence:UniProtKB:P38050;locus_tag=MGMFFAFE_00611;product=Penicillin-binding protein 1F	551124	553055	1932	ID=NHHJEJCF_00611;Parent=NHHJEJCF_00611_gene;Name=pbpF;db_xref=COG:COG0744;gene=pbpF;inference=ab initio prediction:Prodigal:2.6,similar to AA sequence:UniProtKB:P38050;locus_tag=NHHJEJCF_00611;product=Penicillin-binding protein 1F	Yes
553086	555659	2574	ID=MGMFFAFE_00612;Parent=MGMFFAFE_00612_gene;Name=clpB;gene=clpB;inference=ab initio prediction:Prodigal:2.6,similar to AA sequence:UniProtKB:Q7CEG6;locus_tag=MGMFFAFE_00612;product=Chaperone protein ClpB	553083	555656	2574	ID=NHHJEJCF_00612;Parent=NHHJEJCF_00612_gene;Name=clpB;gene=clpB;inference=ab initio prediction:Prodigal:2.6,similar to AA sequence:UniProtKB:Q7CEG6;locus_tag=NHHJEJCF_00612;product=Chaperone protein ClpB	Yes
555771	556061	291	ID=MGMFFAFE_00613;Parent=MGMFFAFE_00613_gene;Name=csoR;db_xref=COG:COG1937;gene=csoR;inference=ab initio prediction:Prodigal:2.6,similar to AA sequence:UniProtKB:O32222;locus_tag=MGMFFAFE_00613;product=Copper-sensing transcriptional repressor CsoR	555768	556058	291	ID=NHHJEJCF_00613;Parent=NHHJEJCF_00613_gene;Name=csoR;db_xref=COG:COG1937;gene=csoR;inference=ab initio prediction:Prodigal:2.6,similar to AA sequence:UniProtKB:O32222;locus_tag=NHHJEJCF_00613;product=Copper-sensing transcriptional repressor CsoR	Yes
556203	557522	1320	ID=MGMFFAFE_00614;Parent=MGMFFAFE_00614_gene;eC_number=3.4.21.102;Name=ctpB;db_xref=COG:COG0793;gene=ctpB;inference=ab initio prediction:Prodigal:2.6,similar to AA sequence:UniProtKB:O35002;locus_tag=MGMFFAFE_00614;product=Carboxy-terminal processing protease CtpB	556200	557519	1320	ID=NHHJEJCF_00614;Parent=NHHJEJCF_00614_gene;eC_number=3.4.21.102;Name=ctpB;db_xref=COG:COG0793;gene=ctpB;inference=ab initio prediction:Prodigal:2.6,similar to AA sequence:UniProtKB:O35002;locus_tag=NHHJEJCF_00614;product=Carboxy-terminal processing protease CtpB	Yes
557524	558234	711	ID=MGMFFAFE_00615;Parent=MGMFFAFE_00615_gene;eC_number=6.3.2.6;Name=purC;db_xref=COG:COG0152;gene=purC;inference=ab initio prediction:Prodigal:2.6,similar to AA sequence:UniProtKB:P12046;locus_tag=MGMFFAFE_00615;product=Phosphoribosylaminoimidazole-succinocarboxamide synthase	557521	558231	711	ID=NHHJEJCF_00615;Parent=NHHJEJCF_00615_gene;eC_number=6.3.2.6;Name=purC;db_xref=COG:COG0152;gene=purC;inference=ab initio prediction:Prodigal:2.6,similar to AA sequence:UniProtKB:P12046;locus_tag=NHHJEJCF_00615;product=Phosphoribosylaminoimidazole-succinocarboxamide synthase	Yes
558243	558488	246	ID=MGMFFAFE_00616;Parent=MGMFFAFE_00616_gene;eC_number=6.3.5.3;Name=purS;db_xref=COG:COG1828;gene=purS;inference=ab initio prediction:Prodigal:2.6,similar to AA sequence:UniProtKB:P12049;locus_tag=MGMFFAFE_00616;product=Phosphoribosylformylglycinamidine synthase subunit PurS	558240	558485	246	ID=NHHJEJCF_00616;Parent=NHHJEJCF_00616_gene;eC_number=6.3.5.3;Name=purS;db_xref=COG:COG1828;gene=purS;inference=ab initio prediction:Prodigal:2.6,similar to AA sequence:UniProtKB:P12049;locus_tag=NHHJEJCF_00616;product=Phosphoribosylformylglycinamidine synthase subunit PurS	Yes
558490	559137	648	ID=MGMFFAFE_00617;Parent=MGMFFAFE_00617_gene;eC_number=6.3.5.3;Name=purQ;db_xref=COG:COG0047;gene=purQ;inference=ab initio prediction:Prodigal:2.6,similar to AA sequence:UniProtKB:P12041;locus_tag=MGMFFAFE_00617;product=Phosphoribosylformylglycinamidine synthase subunit PurQ	558487	559134	648	ID=NHHJEJCF_00617;Parent=NHHJEJCF_00617_gene;eC_number=6.3.5.3;Name=purQ;db_xref=COG:COG0047;gene=purQ;inference=ab initio prediction:Prodigal:2.6,similar to AA sequence:UniProtKB:P12041;locus_tag=NHHJEJCF_00617;product=Phosphoribosylformylglycinamidine synthase subunit PurQ	Yes
559134	560330	1197	ID=MGMFFAFE_00618;Parent=MGMFFAFE_00618_gene;inference=ab initio prediction:Prodigal:2.6;locus_tag=MGMFFAFE_00618;product=hypothetical protein	559131	560327	1197	ID=NHHJEJCF_00618;Parent=NHHJEJCF_00618_gene;inference=ab initio prediction:Prodigal:2.6;locus_tag=NHHJEJCF_00618;product=hypothetical protein	Yes
560311	561003	693	ID=MGMFFAFE_00619;Parent=MGMFFAFE_00619_gene;inference=ab initio prediction:Prodigal:2.6;locus_tag=MGMFFAFE_00619;product=hypothetical protein	560308	561000	693	ID=NHHJEJCF_00619;Parent=NHHJEJCF_00619_gene;inference=ab initio prediction:Prodigal:2.6;locus_tag=NHHJEJCF_00619;product=hypothetical protein	Yes
560997	561365	369	ID=MGMFFAFE_00620;Parent=MGMFFAFE_00620_gene;Name=crcB;db_xref=COG:COG0239;gene=crcB;inference=ab initio prediction:Prodigal:2.6,similar to AA sequence:UniProtKB:P37002;locus_tag=MGMFFAFE_00620;product=Putative fluoride ion transporter CrcB	560994	561362	369	ID=NHHJEJCF_00620;Parent=NHHJEJCF_00620_gene;Name=crcB;db_xref=COG:COG0239;gene=crcB;inference=ab initio prediction:Prodigal:2.6,similar to AA sequence:UniProtKB:P37002;locus_tag=NHHJEJCF_00620;product=Putative fluoride ion transporter CrcB	Yes
561438	563264	1827	ID=MGMFFAFE_00621;Parent=MGMFFAFE_00621_gene;Name=htpG;db_xref=COG:COG0326;gene=htpG;inference=ab initio prediction:Prodigal:2.6,similar to AA sequence:UniProtKB:P0A6Z3;locus_tag=MGMFFAFE_00621;product=Chaperone protein HtpG	561435	563261	1827	ID=NHHJEJCF_00621;Parent=NHHJEJCF_00621_gene;Name=htpG;db_xref=COG:COG0326;gene=htpG;inference=ab initio prediction:Prodigal:2.6,similar to AA sequence:UniProtKB:P0A6Z3;locus_tag=NHHJEJCF_00621;product=Chaperone protein HtpG	Yes
563261	563578	318	ID=MGMFFAFE_00622;Parent=MGMFFAFE_00622_gene;inference=ab initio prediction:Prodigal:2.6;locus_tag=MGMFFAFE_00622;product=hypothetical protein	563258	563575	318	ID=NHHJEJCF_00622;Parent=NHHJEJCF_00622_gene;inference=ab initio prediction:Prodigal:2.6;locus_tag=NHHJEJCF_00622;product=hypothetical protein	Yes
563578	564012	435	ID=MGMFFAFE_00623;Parent=MGMFFAFE_00623_gene;inference=ab initio prediction:Prodigal:2.6;locus_tag=MGMFFAFE_00623;product=hypothetical protein	563575	564009	435	ID=NHHJEJCF_00623;Parent=NHHJEJCF_00623_gene;inference=ab initio prediction:Prodigal:2.6;locus_tag=NHHJEJCF_00623;product=hypothetical protein	Yes
564016	565785	1770	ID=MGMFFAFE_00624;Parent=MGMFFAFE_00624_gene;inference=ab initio prediction:Prodigal:2.6;locus_tag=MGMFFAFE_00624;product=hypothetical protein	564013	565782	1770	ID=NHHJEJCF_00624;Parent=NHHJEJCF_00624_gene;inference=ab initio prediction:Prodigal:2.6;locus_tag=NHHJEJCF_00624;product=hypothetical protein	Yes
565800	567590	1791	ID=MGMFFAFE_00625;Parent=MGMFFAFE_00625_gene;eC_number=3.4.16.4;Name=penA;db_xref=COG:COG0768;gene=penA;inference=ab initio prediction:Prodigal:2.6,similar to AA sequence:UniProtKB:P08149;locus_tag=MGMFFAFE_00625;product=putative peptidoglycan D%2CD-transpeptidase PenA	565797	567587	1791	ID=NHHJEJCF_00625;Parent=NHHJEJCF_00625_gene;eC_number=3.4.16.4;Name=penA;db_xref=COG:COG0768;gene=penA;inference=ab initio prediction:Prodigal:2.6,similar to AA sequence:UniProtKB:P08149;locus_tag=NHHJEJCF_00625;product=putative peptidoglycan D%2CD-transpeptidase PenA	Yes
567597	567893	297	ID=MGMFFAFE_00626;Parent=MGMFFAFE_00626_gene;Name=fliE;gene=fliE;inference=ab initio prediction:Prodigal:2.6,protein motif:HAMAP:MF_00724;locus_tag=MGMFFAFE_00626;product=Flagellar hook-basal body complex protein FliE	567594	567890	297	ID=NHHJEJCF_00626;Parent=NHHJEJCF_00626_gene;Name=fliE;gene=fliE;inference=ab initio prediction:Prodigal:2.6,protein motif:HAMAP:MF_00724;locus_tag=NHHJEJCF_00626;product=Flagellar hook-basal body complex protein FliE	Yes
567900	568394	495	ID=MGMFFAFE_00627;Parent=MGMFFAFE_00627_gene;Name=flgC;db_xref=COG:COG1558;gene=flgC;inference=ab initio prediction:Prodigal:2.6,similar to AA sequence:UniProtKB:P0A1I7;locus_tag=MGMFFAFE_00627;product=Flagellar basal-body rod protein FlgC	567897	568391	495	ID=NHHJEJCF_00627;Parent=NHHJEJCF_00627_gene;Name=flgC;db_xref=COG:COG1558;gene=flgC;inference=ab initio prediction:Prodigal:2.6,similar to AA sequence:UniProtKB:P0A1I7;locus_tag=NHHJEJCF_00627;product=Flagellar basal-body rod protein FlgC	Yes
568404	568835	432	ID=MGMFFAFE_00628;Parent=MGMFFAFE_00628_gene;Name=flgB;db_xref=COG:COG1815;gene=flgB;inference=ab initio prediction:Prodigal:2.6,similar to AA sequence:UniProtKB:P16437;locus_tag=MGMFFAFE_00628;product=Flagellar basal body rod protein FlgB	568401	568832	432	ID=NHHJEJCF_00628;Parent=NHHJEJCF_00628_gene;Name=flgB;db_xref=COG:COG1815;gene=flgB;inference=ab initio prediction:Prodigal:2.6,similar to AA sequence:UniProtKB:P16437;locus_tag=NHHJEJCF_00628;product=Flagellar basal body rod protein FlgB	Yes
568915	569694	780	ID=MGMFFAFE_00629;Parent=MGMFFAFE_00629_gene;inference=ab initio prediction:Prodigal:2.6;locus_tag=MGMFFAFE_00629;product=hypothetical protein	568912	569691	780	ID=NHHJEJCF_00629;Parent=NHHJEJCF_00629_gene;inference=ab initio prediction:Prodigal:2.6;locus_tag=NHHJEJCF_00629;product=hypothetical protein	Yes
569831	572401	2571	ID=MGMFFAFE_00630;Parent=MGMFFAFE_00630_gene;inference=ab initio prediction:Prodigal:2.6;locus_tag=MGMFFAFE_00630;product=hypothetical protein	569828	572398	2571	ID=NHHJEJCF_00630;Parent=NHHJEJCF_00630_gene;inference=ab initio prediction:Prodigal:2.6;locus_tag=NHHJEJCF_00630;product=hypothetical protein	Yes
572518	574722	2205	ID=MGMFFAFE_00631;Parent=MGMFFAFE_00631_gene;eC_number=1.1.1.42;Name=icd2;gene=icd2;inference=ab initio prediction:Prodigal:2.6,similar to AA sequence:UniProtKB:P41561;locus_tag=MGMFFAFE_00631;product=Isocitrate dehydrogenase [NADP] 2	572515	574719	2205	ID=NHHJEJCF_00631;Parent=NHHJEJCF_00631_gene;eC_number=1.1.1.42;Name=icd2;gene=icd2;inference=ab initio prediction:Prodigal:2.6,similar to AA sequence:UniProtKB:P41561;locus_tag=NHHJEJCF_00631;product=Isocitrate dehydrogenase [NADP] 2	Yes
574719	575621	903	ID=MGMFFAFE_00632;Parent=MGMFFAFE_00632_gene;eC_number=1.1.1.37;Name=mdh;db_xref=COG:COG0039;gene=mdh;inference=ab initio prediction:Prodigal:2.6,similar to AA sequence:UniProtKB:P80039;locus_tag=MGMFFAFE_00632;product=Malate dehydrogenase	574716	575618	903	ID=NHHJEJCF_00632;Parent=NHHJEJCF_00632_gene;eC_number=1.1.1.37;Name=mdh;db_xref=COG:COG0039;gene=mdh;inference=ab initio prediction:Prodigal:2.6,similar to AA sequence:UniProtKB:P80039;locus_tag=NHHJEJCF_00632;product=Malate dehydrogenase	Yes
575622	576785	1164	ID=MGMFFAFE_00633;Parent=MGMFFAFE_00633_gene;eC_number=6.2.1.5;Name=sucC;gene=sucC;inference=ab initio prediction:Prodigal:2.6,similar to AA sequence:UniProtKB:P99071;locus_tag=MGMFFAFE_00633;product=Succinate--CoA ligase [ADP-forming] subunit beta	575619	576782	1164	ID=NHHJEJCF_00633;Parent=NHHJEJCF_00633_gene;eC_number=6.2.1.5;Name=sucC;gene=sucC;inference=ab initio prediction:Prodigal:2.6,similar to AA sequence:UniProtKB:P99071;locus_tag=NHHJEJCF_00633;product=Succinate--CoA ligase [ADP-forming] subunit beta	Yes
576795	577664	870	ID=MGMFFAFE_00634;Parent=MGMFFAFE_00634_gene;eC_number=6.2.1.5;Name=sucD;db_xref=COG:COG0074;gene=sucD;inference=ab initio prediction:Prodigal:2.6,similar to AA sequence:UniProtKB:P0AGE9;locus_tag=MGMFFAFE_00634;product=Succinate--CoA ligase [ADP-forming] subunit alpha	576792	577661	870	ID=NHHJEJCF_00634;Parent=NHHJEJCF_00634_gene;eC_number=6.2.1.5;Name=sucD;db_xref=COG:COG0074;gene=sucD;inference=ab initio prediction:Prodigal:2.6,similar to AA sequence:UniProtKB:P0AGE9;locus_tag=NHHJEJCF_00634;product=Succinate--CoA ligase [ADP-forming] subunit alpha	Yes
577678	577989	312	ID=MGMFFAFE_00635;Parent=MGMFFAFE_00635_gene;Name=rsxB_1;gene=rsxB_1;inference=ab initio prediction:Prodigal:2.6,protein motif:HAMAP:MF_00463;locus_tag=MGMFFAFE_00635;product=Electron transport complex subunit RsxB	577675	577986	312	ID=NHHJEJCF_00635;Parent=NHHJEJCF_00635_gene;Name=rsxB_1;gene=rsxB_1;inference=ab initio prediction:Prodigal:2.6,protein motif:HAMAP:MF_00463;locus_tag=NHHJEJCF_00635;product=Electron transport complex subunit RsxB	Yes
577998	579122	1125	ID=MGMFFAFE_00636;Parent=MGMFFAFE_00636_gene;eC_number=1.2.7.3;Name=korA;db_xref=COG:COG0674;gene=korA;inference=ab initio prediction:Prodigal:2.6,similar to AA sequence:UniProtKB:O53182;locus_tag=MGMFFAFE_00636;product=2-oxoglutarate oxidoreductase subunit KorA	577995	579119	1125	ID=NHHJEJCF_00636;Parent=NHHJEJCF_00636_gene;eC_number=1.2.7.3;Name=korA;db_xref=COG:COG0674;gene=korA;inference=ab initio prediction:Prodigal:2.6,similar to AA sequence:UniProtKB:O53182;locus_tag=NHHJEJCF_00636;product=2-oxoglutarate oxidoreductase subunit KorA	Yes
579123	579968	846	ID=MGMFFAFE_00637;Parent=MGMFFAFE_00637_gene;inference=ab initio prediction:Prodigal:2.6;locus_tag=MGMFFAFE_00637;product=hypothetical protein	579120	579965	846	ID=NHHJEJCF_00637;Parent=NHHJEJCF_00637_gene;inference=ab initio prediction:Prodigal:2.6;locus_tag=NHHJEJCF_00637;product=hypothetical protein	Yes
579965	580522	558	ID=MGMFFAFE_00638;Parent=MGMFFAFE_00638_gene;inference=ab initio prediction:Prodigal:2.6;locus_tag=MGMFFAFE_00638;product=hypothetical protein	579962	580519	558	ID=NHHJEJCF_00638;Parent=NHHJEJCF_00638_gene;inference=ab initio prediction:Prodigal:2.6;locus_tag=NHHJEJCF_00638;product=hypothetical protein	Yes
580661	580924	264	ID=MGMFFAFE_00639;Parent=MGMFFAFE_00639_gene;inference=ab initio prediction:Prodigal:2.6;locus_tag=MGMFFAFE_00639;product=hypothetical protein	580658	580921	264	ID=NHHJEJCF_00639;Parent=NHHJEJCF_00639_gene;inference=ab initio prediction:Prodigal:2.6;locus_tag=NHHJEJCF_00639;product=hypothetical protein	Yes
580927	581463	537	ID=MGMFFAFE_00640;Parent=MGMFFAFE_00640_gene;inference=ab initio prediction:Prodigal:2.6;locus_tag=MGMFFAFE_00640;product=hypothetical protein	580924	581460	537	ID=NHHJEJCF_00640;Parent=NHHJEJCF_00640_gene;inference=ab initio prediction:Prodigal:2.6;locus_tag=NHHJEJCF_00640;product=hypothetical protein	Yes
581477	582370	894	ID=MGMFFAFE_00641;Parent=MGMFFAFE_00641_gene;eC_number=2.5.1.90;Name=ispB;db_xref=COG:COG0142;gene=ispB;inference=ab initio prediction:Prodigal:2.6,similar to AA sequence:UniProtKB:P0AD57;locus_tag=MGMFFAFE_00641;product=Octaprenyl diphosphate synthase	581474	582367	894	ID=NHHJEJCF_00641;Parent=NHHJEJCF_00641_gene;eC_number=2.5.1.90;Name=ispB;db_xref=COG:COG0142;gene=ispB;inference=ab initio prediction:Prodigal:2.6,similar to AA sequence:UniProtKB:P0AD57;locus_tag=NHHJEJCF_00641;product=Octaprenyl diphosphate synthase	Yes
582370	583668	1299	ID=MGMFFAFE_00642;Parent=MGMFFAFE_00642_gene;eC_number=1.2.1.70;Name=hemA;db_xref=COG:COG0373;gene=hemA;inference=ab initio prediction:Prodigal:2.6,similar to AA sequence:UniProtKB:P16618;locus_tag=MGMFFAFE_00642;product=Glutamyl-tRNA reductase	582367	583665	1299	ID=NHHJEJCF_00642;Parent=NHHJEJCF_00642_gene;eC_number=1.2.1.70;Name=hemA;db_xref=COG:COG0373;gene=hemA;inference=ab initio prediction:Prodigal:2.6,similar to AA sequence:UniProtKB:P16618;locus_tag=NHHJEJCF_00642;product=Glutamyl-tRNA reductase	Yes
583655	585361	1707	ID=MGMFFAFE_00643;Parent=MGMFFAFE_00643_gene;eC_number=6.1.1.15;Name=proS;db_xref=COG:COG0442;gene=proS;inference=ab initio prediction:Prodigal:2.6,similar to AA sequence:UniProtKB:P16659;locus_tag=MGMFFAFE_00643;product=Proline--tRNA ligase	583652	585358	1707	ID=NHHJEJCF_00643;Parent=NHHJEJCF_00643_gene;eC_number=6.1.1.15;Name=proS;db_xref=COG:COG0442;gene=proS;inference=ab initio prediction:Prodigal:2.6,similar to AA sequence:UniProtKB:P16659;locus_tag=NHHJEJCF_00643;product=Proline--tRNA ligase	Yes
585358	585747	390	ID=MGMFFAFE_00644;Parent=MGMFFAFE_00644_gene;inference=ab initio prediction:Prodigal:2.6;locus_tag=MGMFFAFE_00644;product=hypothetical protein	585355	585744	390	ID=NHHJEJCF_00644;Parent=NHHJEJCF_00644_gene;inference=ab initio prediction:Prodigal:2.6;locus_tag=NHHJEJCF_00644;product=hypothetical protein	Yes
585744	586667	924	ID=MGMFFAFE_00645;Parent=MGMFFAFE_00645_gene;eC_number=2.5.1.61;Name=hemC;db_xref=COG:COG0181;gene=hemC;inference=ab initio prediction:Prodigal:2.6,similar to AA sequence:UniProtKB:P06983;locus_tag=MGMFFAFE_00645;product=Porphobilinogen deaminase	585741	586664	924	ID=NHHJEJCF_00645;Parent=NHHJEJCF_00645_gene;eC_number=2.5.1.61;Name=hemC;db_xref=COG:COG0181;gene=hemC;inference=ab initio prediction:Prodigal:2.6,similar to AA sequence:UniProtKB:P06983;locus_tag=NHHJEJCF_00645;product=Porphobilinogen deaminase	Yes
586664	588466	1803	ID=MGMFFAFE_00646;Parent=MGMFFAFE_00646_gene;eC_number=4.1.1.98;Name=ubiD;gene=ubiD;inference=ab initio prediction:Prodigal:2.6,protein motif:HAMAP:MF_01636;locus_tag=MGMFFAFE_00646;product=3-octaprenyl-4-hydroxybenzoate carboxy-lyase	586661	588463	1803	ID=NHHJEJCF_00646;Parent=NHHJEJCF_00646_gene;eC_number=4.1.1.98;Name=ubiD;gene=ubiD;inference=ab initio prediction:Prodigal:2.6,protein motif:HAMAP:MF_01636;locus_tag=NHHJEJCF_00646;product=3-octaprenyl-4-hydroxybenzoate carboxy-lyase	Yes
588622	588987	366	ID=MGMFFAFE_00647;Parent=MGMFFAFE_00647_gene;inference=ab initio prediction:Prodigal:2.6;locus_tag=MGMFFAFE_00647;product=hypothetical protein	588619	588984	366	ID=NHHJEJCF_00647;Parent=NHHJEJCF_00647_gene;inference=ab initio prediction:Prodigal:2.6;locus_tag=NHHJEJCF_00647;product=hypothetical protein	Yes
588990	590900	1911	ID=MGMFFAFE_00648;Parent=MGMFFAFE_00648_gene;inference=ab initio prediction:Prodigal:2.6;locus_tag=MGMFFAFE_00648;product=hypothetical protein	588987	590897	1911	ID=NHHJEJCF_00648;Parent=NHHJEJCF_00648_gene;inference=ab initio prediction:Prodigal:2.6;locus_tag=NHHJEJCF_00648;product=hypothetical protein	Yes
590912	591298	387	ID=MGMFFAFE_00649;Parent=MGMFFAFE_00649_gene;Name=fliS;gene=fliS;inference=ab initio prediction:Prodigal:2.6,similar to AA sequence:UniProtKB:P0DPD3;locus_tag=MGMFFAFE_00649;product=Flagellar secretion chaperone FliS	590909	591295	387	ID=NHHJEJCF_00649;Parent=NHHJEJCF_00649_gene;Name=fliS;gene=fliS;inference=ab initio prediction:Prodigal:2.6,similar to AA sequence:UniProtKB:P0DPD3;locus_tag=NHHJEJCF_00649;product=Flagellar secretion chaperone FliS	Yes
591279	591554	276	ID=MGMFFAFE_00650;Parent=MGMFFAFE_00650_gene;inference=ab initio prediction:Prodigal:2.6;locus_tag=MGMFFAFE_00650;product=hypothetical protein	591276	591551	276	ID=NHHJEJCF_00650;Parent=NHHJEJCF_00650_gene;inference=ab initio prediction:Prodigal:2.6;locus_tag=NHHJEJCF_00650;product=hypothetical protein	Yes
591986	592555	570	ID=MGMFFAFE_00651;Parent=MGMFFAFE_00651_gene;Name=efp;db_xref=COG:COG0231;gene=efp;inference=ab initio prediction:Prodigal:2.6,similar to AA sequence:UniProtKB:A3DDQ3;locus_tag=MGMFFAFE_00651;product=Elongation factor P	591983	592552	570	ID=NHHJEJCF_00651;Parent=NHHJEJCF_00651_gene;Name=efp;db_xref=COG:COG0231;gene=efp;inference=ab initio prediction:Prodigal:2.6,similar to AA sequence:UniProtKB:A3DDQ3;locus_tag=NHHJEJCF_00651;product=Elongation factor P	Yes
592715	593407	693	ID=MGMFFAFE_00652;Parent=MGMFFAFE_00652_gene;inference=ab initio prediction:Prodigal:2.6;locus_tag=MGMFFAFE_00652;product=hypothetical protein	592712	593404	693	ID=NHHJEJCF_00652;Parent=NHHJEJCF_00652_gene;inference=ab initio prediction:Prodigal:2.6;locus_tag=NHHJEJCF_00652;product=hypothetical protein	Yes
593394	594347	954	ID=MGMFFAFE_00653;Parent=MGMFFAFE_00653_gene;inference=ab initio prediction:Prodigal:2.6;locus_tag=MGMFFAFE_00653;product=hypothetical protein	593391	594344	954	ID=NHHJEJCF_00653;Parent=NHHJEJCF_00653_gene;inference=ab initio prediction:Prodigal:2.6;locus_tag=NHHJEJCF_00653;product=hypothetical protein	Yes
594357	595361	1005	ID=MGMFFAFE_00654;Parent=MGMFFAFE_00654_gene;inference=ab initio prediction:Prodigal:2.6;locus_tag=MGMFFAFE_00654;product=hypothetical protein	594354	595358	1005	ID=NHHJEJCF_00654;Parent=NHHJEJCF_00654_gene;inference=ab initio prediction:Prodigal:2.6;locus_tag=NHHJEJCF_00654;product=hypothetical protein	Yes
595486	596772	1287	ID=MGMFFAFE_00655;Parent=MGMFFAFE_00655_gene;inference=ab initio prediction:Prodigal:2.6;locus_tag=MGMFFAFE_00655;product=hypothetical protein	595483	596769	1287	ID=NHHJEJCF_00655;Parent=NHHJEJCF_00655_gene;inference=ab initio prediction:Prodigal:2.6;locus_tag=NHHJEJCF_00655;product=hypothetical protein	Yes
596783	597580	798	ID=MGMFFAFE_00656;Parent=MGMFFAFE_00656_gene;eC_number=3.1.1.92;inference=ab initio prediction:Prodigal:2.6,similar to AA sequence:UniProtKB:A6XIG6;locus_tag=MGMFFAFE_00656;product=4-sulfomuconolactone hydrolase	596780	597577	798	ID=NHHJEJCF_00656;Parent=NHHJEJCF_00656_gene;eC_number=3.1.1.92;inference=ab initio prediction:Prodigal:2.6,similar to AA sequence:UniProtKB:A6XIG6;locus_tag=NHHJEJCF_00656;product=4-sulfomuconolactone hydrolase	Yes
597577	598662	1086	ID=MGMFFAFE_00657;Parent=MGMFFAFE_00657_gene;inference=ab initio prediction:Prodigal:2.6;locus_tag=MGMFFAFE_00657;product=hypothetical protein	597574	598659	1086	ID=NHHJEJCF_00657;Parent=NHHJEJCF_00657_gene;inference=ab initio prediction:Prodigal:2.6;locus_tag=NHHJEJCF_00657;product=hypothetical protein	Yes
598659	599891	1233	ID=MGMFFAFE_00658;Parent=MGMFFAFE_00658_gene;eC_number=1.2.1.41;Name=proA;db_xref=COG:COG0014;gene=proA;inference=ab initio prediction:Prodigal:2.6,similar to AA sequence:UniProtKB:Q9WYC9;locus_tag=MGMFFAFE_00658;product=Gamma-glutamyl phosphate reductase	598656	599888	1233	ID=NHHJEJCF_00658;Parent=NHHJEJCF_00658_gene;eC_number=1.2.1.41;Name=proA;db_xref=COG:COG0014;gene=proA;inference=ab initio prediction:Prodigal:2.6,similar to AA sequence:UniProtKB:Q9WYC9;locus_tag=NHHJEJCF_00658;product=Gamma-glutamyl phosphate reductase	Yes
599962	600897	936	ID=MGMFFAFE_00659;Parent=MGMFFAFE_00659_gene;eC_number=1.18.1.2;db_xref=COG:COG0492;inference=ab initio prediction:Prodigal:2.6,similar to AA sequence:UniProtKB:Q5SL28;locus_tag=MGMFFAFE_00659;product=Ferredoxin--NADP reductase	599959	600894	936	ID=NHHJEJCF_00659;Parent=NHHJEJCF_00659_gene;eC_number=1.18.1.2;db_xref=COG:COG0492;inference=ab initio prediction:Prodigal:2.6,similar to AA sequence:UniProtKB:Q5SL28;locus_tag=NHHJEJCF_00659;product=Ferredoxin--NADP reductase	Yes
601078	601578	501	ID=MGMFFAFE_00660;Parent=MGMFFAFE_00660_gene;inference=ab initio prediction:Prodigal:2.6;locus_tag=MGMFFAFE_00660;product=hypothetical protein	601075	601575	501	ID=NHHJEJCF_00660;Parent=NHHJEJCF_00660_gene;inference=ab initio prediction:Prodigal:2.6;locus_tag=NHHJEJCF_00660;product=hypothetical protein	Yes
601575	602405	831	ID=MGMFFAFE_00661;Parent=MGMFFAFE_00661_gene;inference=ab initio prediction:Prodigal:2.6;locus_tag=MGMFFAFE_00661;product=hypothetical protein	601572	602402	831	ID=NHHJEJCF_00661;Parent=NHHJEJCF_00661_gene;inference=ab initio prediction:Prodigal:2.6;locus_tag=NHHJEJCF_00661;product=hypothetical protein	Yes
602453	603382	930	ID=MGMFFAFE_00662;Parent=MGMFFAFE_00662_gene;inference=ab initio prediction:Prodigal:2.6;locus_tag=MGMFFAFE_00662;product=hypothetical protein	602450	603379	930	ID=NHHJEJCF_00662;Parent=NHHJEJCF_00662_gene;inference=ab initio prediction:Prodigal:2.6;locus_tag=NHHJEJCF_00662;product=hypothetical protein	Yes
603536	604912	1377	ID=MGMFFAFE_00663;Parent=MGMFFAFE_00663_gene;eC_number=3.6.4.12;Name=dnaB;db_xref=COG:COG0305;gene=dnaB;inference=ab initio prediction:Prodigal:2.6,similar to AA sequence:UniProtKB:O25916;locus_tag=MGMFFAFE_00663;product=Replicative DNA helicase	603533	604909	1377	ID=NHHJEJCF_00663;Parent=NHHJEJCF_00663_gene;eC_number=3.6.4.12;Name=dnaB;db_xref=COG:COG0305;gene=dnaB;inference=ab initio prediction:Prodigal:2.6,similar to AA sequence:UniProtKB:O25916;locus_tag=NHHJEJCF_00663;product=Replicative DNA helicase	Yes
605017	605577	561	ID=MGMFFAFE_00664;Parent=MGMFFAFE_00664_gene;inference=ab initio prediction:Prodigal:2.6;locus_tag=MGMFFAFE_00664;product=hypothetical protein	605014	605574	561	ID=NHHJEJCF_00664;Parent=NHHJEJCF_00664_gene;inference=ab initio prediction:Prodigal:2.6;locus_tag=NHHJEJCF_00664;product=hypothetical protein	Yes
605568	605774	207	ID=MGMFFAFE_00665;Parent=MGMFFAFE_00665_gene;inference=ab initio prediction:Prodigal:2.6;locus_tag=MGMFFAFE_00665;product=hypothetical protein	605565	605771	207	ID=NHHJEJCF_00665;Parent=NHHJEJCF_00665_gene;inference=ab initio prediction:Prodigal:2.6;locus_tag=NHHJEJCF_00665;product=hypothetical protein	Yes
605904	606971	1068	ID=MGMFFAFE_00666;Parent=MGMFFAFE_00666_gene;Name=era_2;gene=era_2;inference=ab initio prediction:Prodigal:2.6,protein motif:HAMAP:MF_00367;locus_tag=MGMFFAFE_00666;product=GTPase Era	605900	606967	1068	ID=NHHJEJCF_00666;Parent=NHHJEJCF_00666_gene;Name=era_2;gene=era_2;inference=ab initio prediction:Prodigal:2.6,protein motif:HAMAP:MF_00367;locus_tag=NHHJEJCF_00666;product=GTPase Era	Yes
606982	607152	171	ID=MGMFFAFE_00667;Parent=MGMFFAFE_00667_gene;inference=ab initio prediction:Prodigal:2.6;locus_tag=MGMFFAFE_00667;product=hypothetical protein	606978	607148	171	ID=NHHJEJCF_00667;Parent=NHHJEJCF_00667_gene;inference=ab initio prediction:Prodigal:2.6;locus_tag=NHHJEJCF_00667;product=hypothetical protein	Yes
607166	607471	306	ID=MGMFFAFE_00668;Parent=MGMFFAFE_00668_gene;inference=ab initio prediction:Prodigal:2.6;locus_tag=MGMFFAFE_00668;product=hypothetical protein	607162	607467	306	ID=NHHJEJCF_00668;Parent=NHHJEJCF_00668_gene;inference=ab initio prediction:Prodigal:2.6;locus_tag=NHHJEJCF_00668;product=hypothetical protein	Yes
607480	607962	483	ID=MGMFFAFE_00669;Parent=MGMFFAFE_00669_gene;inference=ab initio prediction:Prodigal:2.6;locus_tag=MGMFFAFE_00669;product=hypothetical protein	607476	607958	483	ID=NHHJEJCF_00669;Parent=NHHJEJCF_00669_gene;inference=ab initio prediction:Prodigal:2.6;locus_tag=NHHJEJCF_00669;product=hypothetical protein	Yes
607922	608548	627	ID=MGMFFAFE_00670;Parent=MGMFFAFE_00670_gene;inference=ab initio prediction:Prodigal:2.6;locus_tag=MGMFFAFE_00670;product=hypothetical protein	607918	608544	627	ID=NHHJEJCF_00670;Parent=NHHJEJCF_00670_gene;inference=ab initio prediction:Prodigal:2.6;locus_tag=NHHJEJCF_00670;product=hypothetical protein	Yes
608545	609417	873	ID=MGMFFAFE_00671;Parent=MGMFFAFE_00671_gene;inference=ab initio prediction:Prodigal:2.6;locus_tag=MGMFFAFE_00671;product=hypothetical protein	608541	609413	873	ID=NHHJEJCF_00671;Parent=NHHJEJCF_00671_gene;inference=ab initio prediction:Prodigal:2.6;locus_tag=NHHJEJCF_00671;product=hypothetical protein	Yes
609716	610735	1020	ID=MGMFFAFE_00674;Parent=MGMFFAFE_00674_gene;Name=ribBA;db_xref=COG:COG0108;gene=ribBA;inference=ab initio prediction:Prodigal:2.6,similar to AA sequence:UniProtKB:A5U2B7;locus_tag=MGMFFAFE_00674;product=Riboflavin biosynthesis protein RibBA	609712	610731	1020	ID=NHHJEJCF_00674;Parent=NHHJEJCF_00674_gene;Name=ribBA;db_xref=COG:COG0108;gene=ribBA;inference=ab initio prediction:Prodigal:2.6,similar to AA sequence:UniProtKB:A5U2B7;locus_tag=NHHJEJCF_00674;product=Riboflavin biosynthesis protein RibBA	Yes
610747	611190	444	ID=MGMFFAFE_00675;Parent=MGMFFAFE_00675_gene;Name=yqeY;db_xref=COG:COG1610;gene=yqeY;inference=ab initio prediction:Prodigal:2.6,similar to AA sequence:UniProtKB:P54464;locus_tag=MGMFFAFE_00675;product=putative protein YqeY	610743	611186	444	ID=NHHJEJCF_00675;Parent=NHHJEJCF_00675_gene;Name=yqeY;db_xref=COG:COG1610;gene=yqeY;inference=ab initio prediction:Prodigal:2.6,similar to AA sequence:UniProtKB:P54464;locus_tag=NHHJEJCF_00675;product=putative protein YqeY	Yes
611208	612908	1701	ID=MGMFFAFE_00676;Parent=MGMFFAFE_00676_gene;eC_number=2.2.1.6;Name=ilvI;db_xref=COG:COG0028;gene=ilvI;inference=ab initio prediction:Prodigal:2.6,similar to AA sequence:UniProtKB:P00893;locus_tag=MGMFFAFE_00676;product=Acetolactate synthase isozyme 3 large subunit	611204	612904	1701	ID=NHHJEJCF_00676;Parent=NHHJEJCF_00676_gene;eC_number=2.2.1.6;Name=ilvI;db_xref=COG:COG0028;gene=ilvI;inference=ab initio prediction:Prodigal:2.6,similar to AA sequence:UniProtKB:P00893;locus_tag=NHHJEJCF_00676;product=Acetolactate synthase isozyme 3 large subunit	Yes
612905	613369	465	ID=MGMFFAFE_00677;Parent=MGMFFAFE_00677_gene;eC_number=2.2.1.6;Name=ilvH;db_xref=COG:COG0440;gene=ilvH;inference=ab initio prediction:Prodigal:2.6,similar to AA sequence:UniProtKB:P00894;locus_tag=MGMFFAFE_00677;product=Acetolactate synthase isozyme 3 small subunit	612901	613365	465	ID=NHHJEJCF_00677;Parent=NHHJEJCF_00677_gene;eC_number=2.2.1.6;Name=ilvH;db_xref=COG:COG0440;gene=ilvH;inference=ab initio prediction:Prodigal:2.6,similar to AA sequence:UniProtKB:P00894;locus_tag=NHHJEJCF_00677;product=Acetolactate synthase isozyme 3 small subunit	Yes
613366	614331	966	ID=MGMFFAFE_00678;Parent=MGMFFAFE_00678_gene;eC_number=2.3.1.-;Name=lpxD;db_xref=COG:COG1044;gene=lpxD;inference=ab initio prediction:Prodigal:2.6,similar to AA sequence:UniProtKB:P0CD76;locus_tag=MGMFFAFE_00678;product=UDP-3-O-acylglucosamine N-acyltransferase	613362	614327	966	ID=NHHJEJCF_00678;Parent=NHHJEJCF_00678_gene;eC_number=2.3.1.-;Name=lpxD;db_xref=COG:COG1044;gene=lpxD;inference=ab initio prediction:Prodigal:2.6,similar to AA sequence:UniProtKB:P0CD76;locus_tag=NHHJEJCF_00678;product=UDP-3-O-acylglucosamine N-acyltransferase	Yes
614320	615348	1029	ID=MGMFFAFE_00679;Parent=MGMFFAFE_00679_gene;eC_number=2.4.99.17;Name=queA;db_xref=COG:COG0809;gene=queA;inference=ab initio prediction:Prodigal:2.6,similar to AA sequence:UniProtKB:P0A7F9;locus_tag=MGMFFAFE_00679;product=S-adenosylmethionine:tRNA ribosyltransferase-isomerase	614316	615344	1029	ID=NHHJEJCF_00679;Parent=NHHJEJCF_00679_gene;eC_number=2.4.99.17;Name=queA;db_xref=COG:COG0809;gene=queA;inference=ab initio prediction:Prodigal:2.6,similar to AA sequence:UniProtKB:P0A7F9;locus_tag=NHHJEJCF_00679;product=S-adenosylmethionine:tRNA ribosyltransferase-isomerase	Yes
615341	616078	738	ID=MGMFFAFE_00680;Parent=MGMFFAFE_00680_gene;Name=tatC;db_xref=COG:COG0805;gene=tatC;inference=ab initio prediction:Prodigal:2.6,similar to AA sequence:UniProtKB:O67305;locus_tag=MGMFFAFE_00680;product=Sec-independent protein translocase protein TatC	615337	616074	738	ID=NHHJEJCF_00680;Parent=NHHJEJCF_00680_gene;Name=tatC;db_xref=COG:COG0805;gene=tatC;inference=ab initio prediction:Prodigal:2.6,similar to AA sequence:UniProtKB:O67305;locus_tag=NHHJEJCF_00680;product=Sec-independent protein translocase protein TatC	Yes
616071	616487	417	ID=MGMFFAFE_00681;Parent=MGMFFAFE_00681_gene;Name=tatB;gene=tatB;inference=ab initio prediction:Prodigal:2.6,protein motif:HAMAP:MF_00237;locus_tag=MGMFFAFE_00681;product=Sec-independent protein translocase protein TatB	616067	616483	417	ID=NHHJEJCF_00681;Parent=NHHJEJCF_00681_gene;Name=tatB;gene=tatB;inference=ab initio prediction:Prodigal:2.6,protein motif:HAMAP:MF_00237;locus_tag=NHHJEJCF_00681;product=Sec-independent protein translocase protein TatB	Yes
616545	617612	1068	ID=MGMFFAFE_00682;Parent=MGMFFAFE_00682_gene;eC_number=1.3.99.-;Name=hemN_1;db_xref=COG:COG0635;gene=hemN_1;inference=ab initio prediction:Prodigal:2.6,similar to AA sequence:UniProtKB:P54304;locus_tag=MGMFFAFE_00682;product=Oxygen-independent coproporphyrinogen-III oxidase-like protein YqeR	616541	617608	1068	ID=NHHJEJCF_00682;Parent=NHHJEJCF_00682_gene;eC_number=1.3.99.-;Name=hemN_1;db_xref=COG:COG0635;gene=hemN_1;inference=ab initio prediction:Prodigal:2.6,similar to AA sequence:UniProtKB:P54304;locus_tag=NHHJEJCF_00682;product=Oxygen-independent coproporphyrinogen-III oxidase-like protein YqeR	Yes
617713	618183	471	ID=MGMFFAFE_00683;Parent=MGMFFAFE_00683_gene;eC_number=3.6.1.-;Name=rppH;db_xref=COG:COG0494;gene=rppH;inference=ab initio prediction:Prodigal:2.6,similar to AA sequence:UniProtKB:Q9ZDT9;locus_tag=MGMFFAFE_00683;product=RNA pyrophosphohydrolase	617709	618179	471	ID=NHHJEJCF_00683;Parent=NHHJEJCF_00683_gene;eC_number=3.6.1.-;Name=rppH;db_xref=COG:COG0494;gene=rppH;inference=ab initio prediction:Prodigal:2.6,similar to AA sequence:UniProtKB:Q9ZDT9;locus_tag=NHHJEJCF_00683;product=RNA pyrophosphohydrolase	Yes
618185	619387	1203	ID=MGMFFAFE_00684;Parent=MGMFFAFE_00684_gene;eC_number=2.7.2.4;db_xref=COG:COG0527;inference=ab initio prediction:Prodigal:2.6,similar to AA sequence:UniProtKB:C3JXY0;locus_tag=MGMFFAFE_00684;product=Aspartate kinase	618181	619383	1203	ID=NHHJEJCF_00684;Parent=NHHJEJCF_00684_gene;eC_number=2.7.2.4;db_xref=COG:COG0527;inference=ab initio prediction:Prodigal:2.6,similar to AA sequence:UniProtKB:C3JXY0;locus_tag=NHHJEJCF_00684;product=Aspartate kinase	Yes
619388	619924	537	ID=MGMFFAFE_00685;Parent=MGMFFAFE_00685_gene;inference=ab initio prediction:Prodigal:2.6;locus_tag=MGMFFAFE_00685;product=hypothetical protein	619384	619920	537	ID=NHHJEJCF_00685;Parent=NHHJEJCF_00685_gene;inference=ab initio prediction:Prodigal:2.6;locus_tag=NHHJEJCF_00685;product=hypothetical protein	Yes
619930	620529	600	ID=MGMFFAFE_00686;Parent=MGMFFAFE_00686_gene;inference=ab initio prediction:Prodigal:2.6;locus_tag=MGMFFAFE_00686;product=hypothetical protein	619926	620525	600	ID=NHHJEJCF_00686;Parent=NHHJEJCF_00686_gene;inference=ab initio prediction:Prodigal:2.6;locus_tag=NHHJEJCF_00686;product=hypothetical protein	Yes
620531	621673	1143	ID=MGMFFAFE_00687;Parent=MGMFFAFE_00687_gene;Name=folP;db_xref=COG:COG0294;gene=folP;inference=ab initio prediction:Prodigal:2.6,similar to AA sequence:UniProtKB:O25830;locus_tag=MGMFFAFE_00687;product=Bifunctional dihydropteroate synthase/dihydropteroate reductase	620527	621669	1143	ID=NHHJEJCF_00687;Parent=NHHJEJCF_00687_gene;Name=folP;db_xref=COG:COG0294;gene=folP;inference=ab initio prediction:Prodigal:2.6,similar to AA sequence:UniProtKB:O25830;locus_tag=NHHJEJCF_00687;product=Bifunctional dihydropteroate synthase/dihydropteroate reductase	Yes
621674	623617	1944	ID=MGMFFAFE_00688;Parent=MGMFFAFE_00688_gene;eC_number=6.5.1.2;Name=ligA_1;db_xref=COG:COG0272;gene=ligA_1;inference=ab initio prediction:Prodigal:2.6,similar to AA sequence:UniProtKB:O25336;locus_tag=MGMFFAFE_00688;product=DNA ligase	621670	623613	1944	ID=NHHJEJCF_00688;Parent=NHHJEJCF_00688_gene;eC_number=6.5.1.2;Name=ligA_1;db_xref=COG:COG0272;gene=ligA_1;inference=ab initio prediction:Prodigal:2.6,similar to AA sequence:UniProtKB:O25336;locus_tag=NHHJEJCF_00688;product=DNA ligase	Yes
623598	624602	1005	ID=MGMFFAFE_00689;Parent=MGMFFAFE_00689_gene;inference=ab initio prediction:Prodigal:2.6;locus_tag=MGMFFAFE_00689;product=hypothetical protein	623579	624598	1020	ID=NHHJEJCF_00689;Parent=NHHJEJCF_00689_gene;inference=ab initio prediction:Prodigal:2.6;locus_tag=NHHJEJCF_00689;product=hypothetical protein	No
624599	625360	762	ID=MGMFFAFE_00690;Parent=MGMFFAFE_00690_gene;eC_number=2.1.1.226;Name=tlyA;gene=tlyA;inference=ab initio prediction:Prodigal:2.6,similar to AA sequence:UniProtKB:P9WJ62;locus_tag=MGMFFAFE_00690;product=16S/23S rRNA (cytidine-2'-O)-methyltransferase TlyA	624595	625356	762	ID=NHHJEJCF_00690;Parent=NHHJEJCF_00690_gene;eC_number=2.1.1.226;Name=tlyA;gene=tlyA;inference=ab initio prediction:Prodigal:2.6,similar to AA sequence:UniProtKB:P9WJ62;locus_tag=NHHJEJCF_00690;product=16S/23S rRNA (cytidine-2'-O)-methyltransferase TlyA	Yes
625326	626180	855	ID=MGMFFAFE_00691;Parent=MGMFFAFE_00691_gene;Name=ribF;gene=ribF;inference=ab initio prediction:Prodigal:2.6,similar to AA sequence:UniProtKB:Q59263;locus_tag=MGMFFAFE_00691;product=Riboflavin biosynthesis protein RibF	625322	626176	855	ID=NHHJEJCF_00691;Parent=NHHJEJCF_00691_gene;Name=ribF;gene=ribF;inference=ab initio prediction:Prodigal:2.6,similar to AA sequence:UniProtKB:Q59263;locus_tag=NHHJEJCF_00691;product=Riboflavin biosynthesis protein RibF	Yes
626170	626877	708	ID=MGMFFAFE_00692;Parent=MGMFFAFE_00692_gene;eC_number=2.1.3.-;Name=cmoA;db_xref=COG:COG0500;gene=cmoA;inference=ab initio prediction:Prodigal:2.6,similar to AA sequence:UniProtKB:P76290;locus_tag=MGMFFAFE_00692;product=Carboxy-S-adenosyl-L-methionine synthase	626166	626873	708	ID=NHHJEJCF_00692;Parent=NHHJEJCF_00692_gene;eC_number=2.1.3.-;Name=cmoA;db_xref=COG:COG0500;gene=cmoA;inference=ab initio prediction:Prodigal:2.6,similar to AA sequence:UniProtKB:P76290;locus_tag=NHHJEJCF_00692;product=Carboxy-S-adenosyl-L-methionine synthase	Yes
626867	627082	216	ID=MGMFFAFE_00693;Parent=MGMFFAFE_00693_gene;inference=ab initio prediction:Prodigal:2.6;locus_tag=MGMFFAFE_00693;product=hypothetical protein	626863	627078	216	ID=NHHJEJCF_00693;Parent=NHHJEJCF_00693_gene;inference=ab initio prediction:Prodigal:2.6;locus_tag=NHHJEJCF_00693;product=hypothetical protein	Yes
627085	627519	435	ID=MGMFFAFE_00694;Parent=MGMFFAFE_00694_gene;inference=ab initio prediction:Prodigal:2.6;locus_tag=MGMFFAFE_00694;product=hypothetical protein	627081	627515	435	ID=NHHJEJCF_00694;Parent=NHHJEJCF_00694_gene;inference=ab initio prediction:Prodigal:2.6;locus_tag=NHHJEJCF_00694;product=hypothetical protein	Yes
627577	628209	633	ID=MGMFFAFE_00695;Parent=MGMFFAFE_00695_gene;inference=ab initio prediction:Prodigal:2.6,similar to AA sequence:UniProtKB:P0AGM2;locus_tag=MGMFFAFE_00695;note=UPF0126 inner membrane protein YicG;product=hypothetical protein	627573	628205	633	ID=NHHJEJCF_00695;Parent=NHHJEJCF_00695_gene;inference=ab initio prediction:Prodigal:2.6,similar to AA sequence:UniProtKB:P0AGM2;locus_tag=NHHJEJCF_00695;note=UPF0126 inner membrane protein YicG;product=hypothetical protein	Yes
628220	628870	651	ID=MGMFFAFE_00696;Parent=MGMFFAFE_00696_gene;inference=ab initio prediction:Prodigal:2.6;locus_tag=MGMFFAFE_00696;product=hypothetical protein	628216	628866	651	ID=NHHJEJCF_00696;Parent=NHHJEJCF_00696_gene;inference=ab initio prediction:Prodigal:2.6;locus_tag=NHHJEJCF_00696;product=hypothetical protein	Yes
628867	629493	627	ID=MGMFFAFE_00697;Parent=MGMFFAFE_00697_gene;eC_number=4.2.99.18;Name=nth_1;db_xref=COG:COG0177;gene=nth_1;inference=ab initio prediction:Prodigal:2.6,similar to AA sequence:UniProtKB:P0AB83;locus_tag=MGMFFAFE_00697;product=Endonuclease III	628863	629489	627	ID=NHHJEJCF_00697;Parent=NHHJEJCF_00697_gene;eC_number=4.2.99.18;Name=nth_1;db_xref=COG:COG0177;gene=nth_1;inference=ab initio prediction:Prodigal:2.6,similar to AA sequence:UniProtKB:P0AB83;locus_tag=NHHJEJCF_00697;product=Endonuclease III	Yes
629574	630395	822	ID=MGMFFAFE_00698;Parent=MGMFFAFE_00698_gene;eC_number=5.2.1.8;Name=cbf2;db_xref=COG:COG0760;gene=cbf2;inference=ab initio prediction:Prodigal:2.6,similar to AA sequence:UniProtKB:Q0PAS1;locus_tag=MGMFFAFE_00698;product=Putative peptidyl-prolyl cis-trans isomerase Cbf2	629570	630391	822	ID=NHHJEJCF_00698;Parent=NHHJEJCF_00698_gene;eC_number=5.2.1.8;Name=cbf2;db_xref=COG:COG0760;gene=cbf2;inference=ab initio prediction:Prodigal:2.6,similar to AA sequence:UniProtKB:Q0PAS1;locus_tag=NHHJEJCF_00698;product=Putative peptidyl-prolyl cis-trans isomerase Cbf2	Yes
630395	631459	1065	ID=MGMFFAFE_00699;Parent=MGMFFAFE_00699_gene;eC_number=4.1.2.13;Name=fba;db_xref=COG:COG0191;gene=fba;inference=ab initio prediction:Prodigal:2.6,similar to AA sequence:UniProtKB:Q0PAS0;locus_tag=MGMFFAFE_00699;product=Fructose-bisphosphate aldolase	630391	631455	1065	ID=NHHJEJCF_00699;Parent=NHHJEJCF_00699_gene;eC_number=4.1.2.13;Name=fba;db_xref=COG:COG0191;gene=fba;inference=ab initio prediction:Prodigal:2.6,similar to AA sequence:UniProtKB:Q0PAS0;locus_tag=NHHJEJCF_00699;product=Fructose-bisphosphate aldolase	Yes
631554	632996	1443	ID=MGMFFAFE_00700;Parent=MGMFFAFE_00700_gene;inference=ab initio prediction:Prodigal:2.6;locus_tag=MGMFFAFE_00700;product=hypothetical protein	631550	632992	1443	ID=NHHJEJCF_00700;Parent=NHHJEJCF_00700_gene;inference=ab initio prediction:Prodigal:2.6;locus_tag=NHHJEJCF_00700;product=hypothetical protein	Yes
632993	633946	954	ID=MGMFFAFE_00701;Parent=MGMFFAFE_00701_gene;Name=smc_2;gene=smc_2;inference=ab initio prediction:Prodigal:2.6,protein motif:HAMAP:MF_01894;locus_tag=MGMFFAFE_00701;product=Chromosome partition protein Smc	632989	633942	954	ID=NHHJEJCF_00701;Parent=NHHJEJCF_00701_gene;Name=smc_2;gene=smc_2;inference=ab initio prediction:Prodigal:2.6,protein motif:HAMAP:MF_01894;locus_tag=NHHJEJCF_00701;product=Chromosome partition protein Smc	Yes
633933	634808	876	ID=MGMFFAFE_00702;Parent=MGMFFAFE_00702_gene;inference=ab initio prediction:Prodigal:2.6;locus_tag=MGMFFAFE_00702;product=hypothetical protein	633929	634804	876	ID=NHHJEJCF_00702;Parent=NHHJEJCF_00702_gene;inference=ab initio prediction:Prodigal:2.6;locus_tag=NHHJEJCF_00702;product=hypothetical protein	Yes
634800	636143	1344	ID=MGMFFAFE_00703;Parent=MGMFFAFE_00703_gene;inference=ab initio prediction:Prodigal:2.6;locus_tag=MGMFFAFE_00703;product=hypothetical protein	634796	636139	1344	ID=NHHJEJCF_00703;Parent=NHHJEJCF_00703_gene;inference=ab initio prediction:Prodigal:2.6;locus_tag=NHHJEJCF_00703;product=hypothetical protein	Yes
636194	636862	669	ID=MGMFFAFE_00704;Parent=MGMFFAFE_00704_gene;Name=yiiM;db_xref=COG:COG2258;gene=yiiM;inference=ab initio prediction:Prodigal:2.6,similar to AA sequence:UniProtKB:P32157;locus_tag=MGMFFAFE_00704;product=Protein YiiM	636190	636858	669	ID=NHHJEJCF_00704;Parent=NHHJEJCF_00704_gene;Name=yiiM;db_xref=COG:COG2258;gene=yiiM;inference=ab initio prediction:Prodigal:2.6,similar to AA sequence:UniProtKB:P32157;locus_tag=NHHJEJCF_00704;product=Protein YiiM	Yes
636859	638562	1704	ID=MGMFFAFE_00705;Parent=MGMFFAFE_00705_gene;eC_number=1.8.1.8;Name=dsbD;db_xref=COG:COG4232;gene=dsbD;inference=ab initio prediction:Prodigal:2.6,similar to AA sequence:UniProtKB:P36655;locus_tag=MGMFFAFE_00705;product=Thiol:disulfide interchange protein DsbD	636855	638558	1704	ID=NHHJEJCF_00705;Parent=NHHJEJCF_00705_gene;eC_number=1.8.1.8;Name=dsbD;db_xref=COG:COG4232;gene=dsbD;inference=ab initio prediction:Prodigal:2.6,similar to AA sequence:UniProtKB:P36655;locus_tag=NHHJEJCF_00705;product=Thiol:disulfide interchange protein DsbD	Yes
638657	639538	882	ID=MGMFFAFE_00706;Parent=MGMFFAFE_00706_gene;inference=ab initio prediction:Prodigal:2.6;locus_tag=MGMFFAFE_00706;product=hypothetical protein	638653	639534	882	ID=NHHJEJCF_00706;Parent=NHHJEJCF_00706_gene;inference=ab initio prediction:Prodigal:2.6;locus_tag=NHHJEJCF_00706;product=hypothetical protein	Yes
639547	640737	1191	ID=MGMFFAFE_00707;Parent=MGMFFAFE_00707_gene;eC_number=3.5.1.32;Name=hipO_1;db_xref=COG:COG1473;gene=hipO_1;inference=ab initio prediction:Prodigal:2.6,similar to AA sequence:UniProtKB:P45493;locus_tag=MGMFFAFE_00707;product=Hippurate hydrolase	639543	640733	1191	ID=NHHJEJCF_00707;Parent=NHHJEJCF_00707_gene;eC_number=3.5.1.32;Name=hipO_1;db_xref=COG:COG1473;gene=hipO_1;inference=ab initio prediction:Prodigal:2.6,similar to AA sequence:UniProtKB:P45493;locus_tag=NHHJEJCF_00707;product=Hippurate hydrolase	Yes
640816	641988	1173	ID=MGMFFAFE_00708;Parent=MGMFFAFE_00708_gene;Name=macA;db_xref=COG:COG0845;gene=macA;inference=ab initio prediction:Prodigal:2.6,similar to AA sequence:UniProtKB:P75830;locus_tag=MGMFFAFE_00708;product=Macrolide export protein MacA	640812	641984	1173	ID=NHHJEJCF_00708;Parent=NHHJEJCF_00708_gene;Name=macA;db_xref=COG:COG0845;gene=macA;inference=ab initio prediction:Prodigal:2.6,similar to AA sequence:UniProtKB:P75830;locus_tag=NHHJEJCF_00708;product=Macrolide export protein MacA	Yes
641988	643913	1926	ID=MGMFFAFE_00709;Parent=MGMFFAFE_00709_gene;eC_number=3.6.3.-;Name=macB;db_xref=COG:COG0577;gene=macB;inference=ab initio prediction:Prodigal:2.6,similar to AA sequence:UniProtKB:Q5MK06;locus_tag=MGMFFAFE_00709;product=Macrolide export ATP-binding/permease protein MacB	641984	643909	1926	ID=NHHJEJCF_00709;Parent=NHHJEJCF_00709_gene;eC_number=3.6.3.-;Name=macB;db_xref=COG:COG0577;gene=macB;inference=ab initio prediction:Prodigal:2.6,similar to AA sequence:UniProtKB:Q5MK06;locus_tag=NHHJEJCF_00709;product=Macrolide export ATP-binding/permease protein MacB	Yes
643915	645285	1371	ID=MGMFFAFE_00710;Parent=MGMFFAFE_00710_gene;Name=tdeA;db_xref=COG:COG1538;gene=tdeA;inference=ab initio prediction:Prodigal:2.6,similar to AA sequence:UniProtKB:Q2EHL7;locus_tag=MGMFFAFE_00710;product=Toxin and drug export protein A	643911	645281	1371	ID=NHHJEJCF_00710;Parent=NHHJEJCF_00710_gene;Name=tdeA;db_xref=COG:COG1538;gene=tdeA;inference=ab initio prediction:Prodigal:2.6,similar to AA sequence:UniProtKB:Q2EHL7;locus_tag=NHHJEJCF_00710;product=Toxin and drug export protein A	Yes
645288	646466	1179	ID=MGMFFAFE_00711;Parent=MGMFFAFE_00711_gene;inference=ab initio prediction:Prodigal:2.6;locus_tag=MGMFFAFE_00711;product=hypothetical protein	645284	646462	1179	ID=NHHJEJCF_00711;Parent=NHHJEJCF_00711_gene;inference=ab initio prediction:Prodigal:2.6;locus_tag=NHHJEJCF_00711;product=hypothetical protein	Yes
646453	647463	1011	ID=MGMFFAFE_00712;Parent=MGMFFAFE_00712_gene;inference=ab initio prediction:Prodigal:2.6;locus_tag=MGMFFAFE_00712;product=hypothetical protein	646449	647459	1011	ID=NHHJEJCF_00712;Parent=NHHJEJCF_00712_gene;inference=ab initio prediction:Prodigal:2.6;locus_tag=NHHJEJCF_00712;product=hypothetical protein	Yes
647464	648840	1377	ID=MGMFFAFE_00713;Parent=MGMFFAFE_00713_gene;inference=ab initio prediction:Prodigal:2.6;locus_tag=MGMFFAFE_00713;product=hypothetical protein	647460	648836	1377	ID=NHHJEJCF_00713;Parent=NHHJEJCF_00713_gene;inference=ab initio prediction:Prodigal:2.6;locus_tag=NHHJEJCF_00713;product=hypothetical protein	Yes
648883	649386	504	ID=MGMFFAFE_00714;Parent=MGMFFAFE_00714_gene;eC_number=1.16.3.2;Name=ftn;db_xref=COG:COG1528;gene=ftn;inference=ab initio prediction:Prodigal:2.6,similar to AA sequence:UniProtKB:Q46106;locus_tag=MGMFFAFE_00714;product=Bacterial non-heme ferritin	648879	649382	504	ID=NHHJEJCF_00714;Parent=NHHJEJCF_00714_gene;eC_number=1.16.3.2;Name=ftn;db_xref=COG:COG1528;gene=ftn;inference=ab initio prediction:Prodigal:2.6,similar to AA sequence:UniProtKB:Q46106;locus_tag=NHHJEJCF_00714;product=Bacterial non-heme ferritin	Yes
649566	650561	996	ID=MGMFFAFE_00715;Parent=MGMFFAFE_00715_gene;Name=sphX;db_xref=COG:COG0226;gene=sphX;inference=ab initio prediction:Prodigal:2.6,similar to AA sequence:UniProtKB:P39665;locus_tag=MGMFFAFE_00715;product=Protein SphX	649562	650557	996	ID=NHHJEJCF_00715;Parent=NHHJEJCF_00715_gene;Name=sphX;db_xref=COG:COG0226;gene=sphX;inference=ab initio prediction:Prodigal:2.6,similar to AA sequence:UniProtKB:P39665;locus_tag=NHHJEJCF_00715;product=Protein SphX	Yes
650571	651485	915	ID=MGMFFAFE_00716;Parent=MGMFFAFE_00716_gene;Name=pstC1;db_xref=COG:COG0573;gene=pstC1;inference=ab initio prediction:Prodigal:2.6,similar to AA sequence:UniProtKB:P9WG07;locus_tag=MGMFFAFE_00716;product=Phosphate transport system permease protein PstC 1	650567	651481	915	ID=NHHJEJCF_00716;Parent=NHHJEJCF_00716_gene;Name=pstC1;db_xref=COG:COG0573;gene=pstC1;inference=ab initio prediction:Prodigal:2.6,similar to AA sequence:UniProtKB:P9WG07;locus_tag=NHHJEJCF_00716;product=Phosphate transport system permease protein PstC 1	Yes
651482	652570	1089	ID=MGMFFAFE_00717;Parent=MGMFFAFE_00717_gene;inference=ab initio prediction:Prodigal:2.6;locus_tag=MGMFFAFE_00717;product=hypothetical protein	651478	652566	1089	ID=NHHJEJCF_00717;Parent=NHHJEJCF_00717_gene;inference=ab initio prediction:Prodigal:2.6;locus_tag=NHHJEJCF_00717;product=hypothetical protein	Yes
652567	653307	741	ID=MGMFFAFE_00718;Parent=MGMFFAFE_00718_gene;eC_number=3.6.3.27;Name=pstB;gene=pstB;inference=ab initio prediction:Prodigal:2.6,similar to AA sequence:UniProtKB:B8GYG4;locus_tag=MGMFFAFE_00718;product=Phosphate import ATP-binding protein PstB	652563	653303	741	ID=NHHJEJCF_00718;Parent=NHHJEJCF_00718_gene;eC_number=3.6.3.27;Name=pstB;gene=pstB;inference=ab initio prediction:Prodigal:2.6,similar to AA sequence:UniProtKB:B8GYG4;locus_tag=NHHJEJCF_00718;product=Phosphate import ATP-binding protein PstB	Yes
653369	653980	612	ID=MGMFFAFE_00719;Parent=MGMFFAFE_00719_gene;inference=ab initio prediction:Prodigal:2.6;locus_tag=MGMFFAFE_00719;product=hypothetical protein	653365	653937	573	ID=NHHJEJCF_00719;Parent=NHHJEJCF_00719_gene;inference=ab initio prediction:Prodigal:2.6;locus_tag=NHHJEJCF_00719;product=hypothetical protein	No
653950	654597	648	ID=MGMFFAFE_00720;Parent=MGMFFAFE_00720_gene;inference=ab initio prediction:Prodigal:2.6;locus_tag=MGMFFAFE_00720;product=hypothetical protein	653945	654592	648	ID=NHHJEJCF_00720;Parent=NHHJEJCF_00720_gene;inference=ab initio prediction:Prodigal:2.6;locus_tag=NHHJEJCF_00720;product=hypothetical protein	Yes
654687	656003	1317	ID=MGMFFAFE_00721;Parent=MGMFFAFE_00721_gene;Name=yeeO;db_xref=COG:COG0534;gene=yeeO;inference=ab initio prediction:Prodigal:2.6,similar to AA sequence:UniProtKB:P76352;locus_tag=MGMFFAFE_00721;product=putative FMN/FAD exporter YeeO	654682	655998	1317	ID=NHHJEJCF_00721;Parent=NHHJEJCF_00721_gene;Name=yeeO;db_xref=COG:COG0534;gene=yeeO;inference=ab initio prediction:Prodigal:2.6,similar to AA sequence:UniProtKB:P76352;locus_tag=NHHJEJCF_00721;product=putative FMN/FAD exporter YeeO	Yes
655979	656626	648	ID=MGMFFAFE_00722;Parent=MGMFFAFE_00722_gene;inference=ab initio prediction:Prodigal:2.6;locus_tag=MGMFFAFE_00722;product=hypothetical protein	655974	656621	648	ID=NHHJEJCF_00722;Parent=NHHJEJCF_00722_gene;inference=ab initio prediction:Prodigal:2.6;locus_tag=NHHJEJCF_00722;product=hypothetical protein	Yes
656668	658188	1521	ID=MGMFFAFE_00723;Parent=MGMFFAFE_00723_gene;inference=ab initio prediction:Prodigal:2.6;locus_tag=MGMFFAFE_00723;product=hypothetical protein	656663	658183	1521	ID=NHHJEJCF_00723;Parent=NHHJEJCF_00723_gene;inference=ab initio prediction:Prodigal:2.6;locus_tag=NHHJEJCF_00723;product=hypothetical protein	Yes
658169	660358	2190	ID=MGMFFAFE_00724;Parent=MGMFFAFE_00724_gene;eC_number=6.2.-.-;Name=hypF;db_xref=COG:COG0068;gene=hypF;inference=ab initio prediction:Prodigal:2.6,similar to AA sequence:UniProtKB:Q02987;locus_tag=MGMFFAFE_00724;product=Carbamoyltransferase HypF	658164	660353	2190	ID=NHHJEJCF_00724;Parent=NHHJEJCF_00724_gene;eC_number=6.2.-.-;Name=hypF;db_xref=COG:COG0068;gene=hypF;inference=ab initio prediction:Prodigal:2.6,similar to AA sequence:UniProtKB:Q02987;locus_tag=NHHJEJCF_00724;product=Carbamoyltransferase HypF	Yes
660435	661178	744	ID=MGMFFAFE_00725;Parent=MGMFFAFE_00725_gene;Name=hypB;gene=hypB;inference=ab initio prediction:Prodigal:2.6,similar to AA sequence:UniProtKB:P28155;locus_tag=MGMFFAFE_00725;product=Hydrogenase maturation factor HypB	660430	661173	744	ID=NHHJEJCF_00725;Parent=NHHJEJCF_00725_gene;Name=hypB;gene=hypB;inference=ab initio prediction:Prodigal:2.6,similar to AA sequence:UniProtKB:P28155;locus_tag=NHHJEJCF_00725;product=Hydrogenase maturation factor HypB	Yes
661178	661459	282	ID=MGMFFAFE_00726;Parent=MGMFFAFE_00726_gene;inference=ab initio prediction:Prodigal:2.6;locus_tag=MGMFFAFE_00726;product=hypothetical protein	661173	661454	282	ID=NHHJEJCF_00726;Parent=NHHJEJCF_00726_gene;inference=ab initio prediction:Prodigal:2.6;locus_tag=NHHJEJCF_00726;product=hypothetical protein	Yes
661443	662534	1092	ID=MGMFFAFE_00727;Parent=MGMFFAFE_00727_gene;Name=hypD;db_xref=COG:COG0409;gene=hypD;inference=ab initio prediction:Prodigal:2.6,similar to AA sequence:UniProtKB:P26411;locus_tag=MGMFFAFE_00727;product=Hydrogenase maturation factor HypD	661438	662529	1092	ID=NHHJEJCF_00727;Parent=NHHJEJCF_00727_gene;Name=hypD;db_xref=COG:COG0409;gene=hypD;inference=ab initio prediction:Prodigal:2.6,similar to AA sequence:UniProtKB:P26411;locus_tag=NHHJEJCF_00727;product=Hydrogenase maturation factor HypD	Yes
662531	663505	975	ID=MGMFFAFE_00728;Parent=MGMFFAFE_00728_gene;eC_number=4.2.1.-;Name=hypE;db_xref=COG:COG0309;gene=hypE;inference=ab initio prediction:Prodigal:2.6,similar to AA sequence:UniProtKB:P24193;locus_tag=MGMFFAFE_00728;product=Carbamoyl dehydratase HypE	662526	663500	975	ID=NHHJEJCF_00728;Parent=NHHJEJCF_00728_gene;eC_number=4.2.1.-;Name=hypE;db_xref=COG:COG0309;gene=hypE;inference=ab initio prediction:Prodigal:2.6,similar to AA sequence:UniProtKB:P24193;locus_tag=NHHJEJCF_00728;product=Carbamoyl dehydratase HypE	Yes
663505	663849	345	ID=MGMFFAFE_00729;Parent=MGMFFAFE_00729_gene;Name=hypA;db_xref=COG:COG0375;gene=hypA;inference=ab initio prediction:Prodigal:2.6,similar to AA sequence:UniProtKB:P0A0U4;locus_tag=MGMFFAFE_00729;product=Hydrogenase/urease maturation factor HypA	663500	663844	345	ID=NHHJEJCF_00729;Parent=NHHJEJCF_00729_gene;Name=hypA;db_xref=COG:COG0375;gene=hypA;inference=ab initio prediction:Prodigal:2.6,similar to AA sequence:UniProtKB:P0A0U4;locus_tag=NHHJEJCF_00729;product=Hydrogenase/urease maturation factor HypA	Yes
663944	665971	2028	ID=MGMFFAFE_00730;Parent=MGMFFAFE_00730_gene;inference=ab initio prediction:Prodigal:2.6;locus_tag=MGMFFAFE_00730;product=hypothetical protein	663939	665966	2028	ID=NHHJEJCF_00730;Parent=NHHJEJCF_00730_gene;inference=ab initio prediction:Prodigal:2.6;locus_tag=NHHJEJCF_00730;product=hypothetical protein	Yes
665964	668513	2550	ID=MGMFFAFE_00731;Parent=MGMFFAFE_00731_gene;inference=ab initio prediction:Prodigal:2.6;locus_tag=MGMFFAFE_00731;product=hypothetical protein	665959	668508	2550	ID=NHHJEJCF_00731;Parent=NHHJEJCF_00731_gene;inference=ab initio prediction:Prodigal:2.6;locus_tag=NHHJEJCF_00731;product=hypothetical protein	Yes
668544	669509	966	ID=MGMFFAFE_00732;Parent=MGMFFAFE_00732_gene;db_xref=COG:COG1466;inference=ab initio prediction:Prodigal:2.6,similar to AA sequence:UniProtKB:O25842;locus_tag=MGMFFAFE_00732;product=Protein	668539	669504	966	ID=NHHJEJCF_00732;Parent=NHHJEJCF_00732_gene;db_xref=COG:COG1466;inference=ab initio prediction:Prodigal:2.6,similar to AA sequence:UniProtKB:O25842;locus_tag=NHHJEJCF_00732;product=Protein	Yes
669502	671436	1935	ID=MGMFFAFE_00733;Parent=MGMFFAFE_00733_gene;eC_number=3.1.13.1;Name=rnr;db_xref=COG:COG0557;gene=rnr;inference=ab initio prediction:Prodigal:2.6,similar to AA sequence:UniProtKB:P21499;locus_tag=MGMFFAFE_00733;product=Ribonuclease R	669497	671431	1935	ID=NHHJEJCF_00733;Parent=NHHJEJCF_00733_gene;eC_number=3.1.13.1;Name=rnr;db_xref=COG:COG0557;gene=rnr;inference=ab initio prediction:Prodigal:2.6,similar to AA sequence:UniProtKB:P21499;locus_tag=NHHJEJCF_00733;product=Ribonuclease R	Yes
671555	672577	1023	ID=MGMFFAFE_00734;Parent=MGMFFAFE_00734_gene;eC_number=1.1.1.86;Name=ilvC;db_xref=COG:COG0059;gene=ilvC;inference=ab initio prediction:Prodigal:2.6,similar to AA sequence:UniProtKB:C1DFH7;locus_tag=MGMFFAFE_00734;product=Ketol-acid reductoisomerase (NADP(+))	671550	672572	1023	ID=NHHJEJCF_00734;Parent=NHHJEJCF_00734_gene;eC_number=1.1.1.86;Name=ilvC;db_xref=COG:COG0059;gene=ilvC;inference=ab initio prediction:Prodigal:2.6,similar to AA sequence:UniProtKB:C1DFH7;locus_tag=NHHJEJCF_00734;product=Ketol-acid reductoisomerase (NADP(+))	Yes
672581	673663	1083	ID=MGMFFAFE_00735;Parent=MGMFFAFE_00735_gene;inference=ab initio prediction:Prodigal:2.6;locus_tag=MGMFFAFE_00735;product=hypothetical protein	672576	673658	1083	ID=NHHJEJCF_00735;Parent=NHHJEJCF_00735_gene;inference=ab initio prediction:Prodigal:2.6;locus_tag=NHHJEJCF_00735;product=hypothetical protein	Yes
673653	674426	774	ID=MGMFFAFE_00736;Parent=MGMFFAFE_00736_gene;inference=ab initio prediction:Prodigal:2.6;locus_tag=MGMFFAFE_00736;product=hypothetical protein	673648	674421	774	ID=NHHJEJCF_00736;Parent=NHHJEJCF_00736_gene;inference=ab initio prediction:Prodigal:2.6;locus_tag=NHHJEJCF_00736;product=hypothetical protein	Yes
674423	674806	384	ID=MGMFFAFE_00737;Parent=MGMFFAFE_00737_gene;eC_number=3.1.-.-;Name=yqgF;db_xref=COG:COG0816;gene=yqgF;inference=ab initio prediction:Prodigal:2.6,similar to AA sequence:UniProtKB:P0A8I1;locus_tag=MGMFFAFE_00737;product=Putative pre-16S rRNA nuclease	674418	674801	384	ID=NHHJEJCF_00737;Parent=NHHJEJCF_00737_gene;eC_number=3.1.-.-;Name=yqgF;db_xref=COG:COG0816;gene=yqgF;inference=ab initio prediction:Prodigal:2.6,similar to AA sequence:UniProtKB:P0A8I1;locus_tag=NHHJEJCF_00737;product=Putative pre-16S rRNA nuclease	Yes
674796	675674	879	ID=MGMFFAFE_00738;Parent=MGMFFAFE_00738_gene;eC_number=2.1.1.-;Name=rsmF;db_xref=COG:COG0144;gene=rsmF;inference=ab initio prediction:Prodigal:2.6,similar to AA sequence:UniProtKB:Q5SII2;locus_tag=MGMFFAFE_00738;product=Ribosomal RNA small subunit methyltransferase F	674791	675669	879	ID=NHHJEJCF_00738;Parent=NHHJEJCF_00738_gene;eC_number=2.1.1.-;Name=rsmF;db_xref=COG:COG0144;gene=rsmF;inference=ab initio prediction:Prodigal:2.6,similar to AA sequence:UniProtKB:Q5SII2;locus_tag=NHHJEJCF_00738;product=Ribosomal RNA small subunit methyltransferase F	Yes
675850	676347	498	ID=MGMFFAFE_00739;Parent=MGMFFAFE_00739_gene;eC_number=1.8.4.11;Name=msrA;db_xref=COG:COG0225;gene=msrA;inference=ab initio prediction:Prodigal:2.6,similar to AA sequence:UniProtKB:P47648;locus_tag=MGMFFAFE_00739;product=Peptide methionine sulfoxide reductase MsrA	675845	676342	498	ID=NHHJEJCF_00739;Parent=NHHJEJCF_00739_gene;eC_number=1.8.4.11;Name=msrA;db_xref=COG:COG0225;gene=msrA;inference=ab initio prediction:Prodigal:2.6,similar to AA sequence:UniProtKB:P47648;locus_tag=NHHJEJCF_00739;product=Peptide methionine sulfoxide reductase MsrA	Yes
676389	676907	519	ID=MGMFFAFE_00740;Parent=MGMFFAFE_00740_gene;eC_number=3.6.1.1;Name=ppa;db_xref=COG:COG0221;gene=ppa;inference=ab initio prediction:Prodigal:2.6,similar to AA sequence:UniProtKB:P56153;locus_tag=MGMFFAFE_00740;product=Inorganic pyrophosphatase	676384	676902	519	ID=NHHJEJCF_00740;Parent=NHHJEJCF_00740_gene;eC_number=3.6.1.1;Name=ppa;db_xref=COG:COG0221;gene=ppa;inference=ab initio prediction:Prodigal:2.6,similar to AA sequence:UniProtKB:P56153;locus_tag=NHHJEJCF_00740;product=Inorganic pyrophosphatase	Yes
676917	677495	579	ID=MGMFFAFE_00741;Parent=MGMFFAFE_00741_gene;eC_number=2.7.4.3;Name=adk;db_xref=COG:COG0563;gene=adk;inference=ab initio prediction:Prodigal:2.6,similar to AA sequence:UniProtKB:P9WKF5;locus_tag=MGMFFAFE_00741;product=Adenylate kinase	676912	677490	579	ID=NHHJEJCF_00741;Parent=NHHJEJCF_00741_gene;eC_number=2.7.4.3;Name=adk;db_xref=COG:COG0563;gene=adk;inference=ab initio prediction:Prodigal:2.6,similar to AA sequence:UniProtKB:P9WKF5;locus_tag=NHHJEJCF_00741;product=Adenylate kinase	Yes
677492	679243	1752	ID=MGMFFAFE_00742;Parent=MGMFFAFE_00742_gene;eC_number=6.1.1.23;Name=aspS;db_xref=COG:COG0173;gene=aspS;inference=ab initio prediction:Prodigal:2.6,similar to AA sequence:UniProtKB:P56459;locus_tag=MGMFFAFE_00742;product=Aspartate--tRNA(Asp/Asn) ligase	677487	679238	1752	ID=NHHJEJCF_00742;Parent=NHHJEJCF_00742_gene;eC_number=6.1.1.23;Name=aspS;db_xref=COG:COG0173;gene=aspS;inference=ab initio prediction:Prodigal:2.6,similar to AA sequence:UniProtKB:P56459;locus_tag=NHHJEJCF_00742;product=Aspartate--tRNA(Asp/Asn) ligase	Yes
679334	680194	861	ID=MGMFFAFE_00743;Parent=MGMFFAFE_00743_gene;eC_number=2.7.1.23;Name=nadK;gene=nadK;inference=ab initio prediction:Prodigal:2.6,protein motif:HAMAP:MF_00361;locus_tag=MGMFFAFE_00743;product=NAD kinase	679329	680189	861	ID=NHHJEJCF_00743;Parent=NHHJEJCF_00743_gene;eC_number=2.7.1.23;Name=nadK;gene=nadK;inference=ab initio prediction:Prodigal:2.6,protein motif:HAMAP:MF_00361;locus_tag=NHHJEJCF_00743;product=NAD kinase	Yes
680194	681717	1524	ID=MGMFFAFE_00744;Parent=MGMFFAFE_00744_gene;Name=recN;db_xref=COG:COG0497;gene=recN;inference=ab initio prediction:Prodigal:2.6,similar to AA sequence:UniProtKB:P9WHI7;locus_tag=MGMFFAFE_00744;product=DNA repair protein RecN	680189	681712	1524	ID=NHHJEJCF_00744;Parent=NHHJEJCF_00744_gene;Name=recN;db_xref=COG:COG0497;gene=recN;inference=ab initio prediction:Prodigal:2.6,similar to AA sequence:UniProtKB:P9WHI7;locus_tag=NHHJEJCF_00744;product=DNA repair protein RecN	Yes
681823	683067	1245	ID=MGMFFAFE_00745;Parent=MGMFFAFE_00745_gene;Name=pleD;gene=pleD;inference=ab initio prediction:Prodigal:2.6,similar to AA sequence:UniProtKB:B8GZM2;locus_tag=MGMFFAFE_00745;product=Response regulator PleD	681818	683062	1245	ID=NHHJEJCF_00745;Parent=NHHJEJCF_00745_gene;Name=pleD;gene=pleD;inference=ab initio prediction:Prodigal:2.6,similar to AA sequence:UniProtKB:B8GZM2;locus_tag=NHHJEJCF_00745;product=Response regulator PleD	Yes
683058	683873	816	ID=MGMFFAFE_00746;Parent=MGMFFAFE_00746_gene;eC_number=3.1.-.-;Name=ycfH;db_xref=COG:COG0084;gene=ycfH;inference=ab initio prediction:Prodigal:2.6,similar to AA sequence:UniProtKB:P0AFQ7;locus_tag=MGMFFAFE_00746;product=putative metal-dependent hydrolase YcfH	683053	683868	816	ID=NHHJEJCF_00746;Parent=NHHJEJCF_00746_gene;eC_number=3.1.-.-;Name=ycfH;db_xref=COG:COG0084;gene=ycfH;inference=ab initio prediction:Prodigal:2.6,similar to AA sequence:UniProtKB:P0AFQ7;locus_tag=NHHJEJCF_00746;product=putative metal-dependent hydrolase YcfH	Yes
683873	684991	1119	ID=MGMFFAFE_00747;Parent=MGMFFAFE_00747_gene;inference=ab initio prediction:Prodigal:2.6;locus_tag=MGMFFAFE_00747;product=hypothetical protein	683868	684986	1119	ID=NHHJEJCF_00747;Parent=NHHJEJCF_00747_gene;inference=ab initio prediction:Prodigal:2.6;locus_tag=NHHJEJCF_00747;product=hypothetical protein	Yes
684951	685778	828	ID=MGMFFAFE_00748;Parent=MGMFFAFE_00748_gene;inference=ab initio prediction:Prodigal:2.6;locus_tag=MGMFFAFE_00748;product=hypothetical protein	684946	685773	828	ID=NHHJEJCF_00748;Parent=NHHJEJCF_00748_gene;inference=ab initio prediction:Prodigal:2.6;locus_tag=NHHJEJCF_00748;product=hypothetical protein	Yes
685784	686272	489	ID=MGMFFAFE_00749;Parent=MGMFFAFE_00749_gene;eC_number=3.1.3.45;Name=kdsC;db_xref=COG:COG1778;gene=kdsC;inference=ab initio prediction:Prodigal:2.6,similar to AA sequence:UniProtKB:Q8Z3G5;locus_tag=MGMFFAFE_00749;product=3-deoxy-D-manno-octulosonate 8-phosphate phosphatase KdsC	685779	686267	489	ID=NHHJEJCF_00749;Parent=NHHJEJCF_00749_gene;eC_number=3.1.3.45;Name=kdsC;db_xref=COG:COG1778;gene=kdsC;inference=ab initio prediction:Prodigal:2.6,similar to AA sequence:UniProtKB:Q8Z3G5;locus_tag=NHHJEJCF_00749;product=3-deoxy-D-manno-octulosonate 8-phosphate phosphatase KdsC	Yes
686263	686778	516	ID=MGMFFAFE_00750;Parent=MGMFFAFE_00750_gene;inference=ab initio prediction:Prodigal:2.6;locus_tag=MGMFFAFE_00750;product=hypothetical protein	686258	686773	516	ID=NHHJEJCF_00750;Parent=NHHJEJCF_00750_gene;inference=ab initio prediction:Prodigal:2.6;locus_tag=NHHJEJCF_00750;product=hypothetical protein	Yes
686760	687221	462	ID=MGMFFAFE_00751;Parent=MGMFFAFE_00751_gene;Name=lptA;gene=lptA;inference=ab initio prediction:Prodigal:2.6,protein motif:HAMAP:MF_01914;locus_tag=MGMFFAFE_00751;product=Lipopolysaccharide export system protein LptA	686755	687216	462	ID=NHHJEJCF_00751;Parent=NHHJEJCF_00751_gene;Name=lptA;gene=lptA;inference=ab initio prediction:Prodigal:2.6,protein motif:HAMAP:MF_01914;locus_tag=NHHJEJCF_00751;product=Lipopolysaccharide export system protein LptA	Yes
687218	687814	597	ID=MGMFFAFE_00752;Parent=MGMFFAFE_00752_gene;Name=engB;db_xref=COG:COG0218;gene=engB;inference=ab initio prediction:Prodigal:2.6,similar to AA sequence:UniProtKB:P38424;locus_tag=MGMFFAFE_00752;product=putative GTP-binding protein EngB	687213	687809	597	ID=NHHJEJCF_00752;Parent=NHHJEJCF_00752_gene;Name=engB;db_xref=COG:COG0218;gene=engB;inference=ab initio prediction:Prodigal:2.6,similar to AA sequence:UniProtKB:P38424;locus_tag=NHHJEJCF_00752;product=putative GTP-binding protein EngB	Yes
687811	688305	495	ID=MGMFFAFE_00753;Parent=MGMFFAFE_00753_gene;inference=ab initio prediction:Prodigal:2.6;locus_tag=MGMFFAFE_00753;product=hypothetical protein	687806	688300	495	ID=NHHJEJCF_00753;Parent=NHHJEJCF_00753_gene;inference=ab initio prediction:Prodigal:2.6;locus_tag=NHHJEJCF_00753;product=hypothetical protein	Yes
688306	690111	1806	ID=MGMFFAFE_00754;Parent=MGMFFAFE_00754_gene;eC_number=3.4.16.4;Name=mrdA;db_xref=COG:COG0768;gene=mrdA;inference=ab initio prediction:Prodigal:2.6,similar to AA sequence:UniProtKB:P0AD65;locus_tag=MGMFFAFE_00754;product=Peptidoglycan D%2CD-transpeptidase MrdA	688301	690106	1806	ID=NHHJEJCF_00754;Parent=NHHJEJCF_00754_gene;eC_number=3.4.16.4;Name=mrdA;db_xref=COG:COG0768;gene=mrdA;inference=ab initio prediction:Prodigal:2.6,similar to AA sequence:UniProtKB:P0AD65;locus_tag=NHHJEJCF_00754;product=Peptidoglycan D%2CD-transpeptidase MrdA	Yes
690232	692022	1791	ID=MGMFFAFE_00755;Parent=MGMFFAFE_00755_gene;eC_number=3.4.11.18;Name=map_1;gene=map_1;inference=ab initio prediction:Prodigal:2.6,protein motif:HAMAP:MF_01974;locus_tag=MGMFFAFE_00755;product=Methionine aminopeptidase	690227	692017	1791	ID=NHHJEJCF_00755;Parent=NHHJEJCF_00755_gene;eC_number=3.4.11.18;Name=map_1;gene=map_1;inference=ab initio prediction:Prodigal:2.6,protein motif:HAMAP:MF_01974;locus_tag=NHHJEJCF_00755;product=Methionine aminopeptidase	Yes
692038	693591	1554	ID=MGMFFAFE_00756;Parent=MGMFFAFE_00756_gene;Name=dtpT;db_xref=COG:COG3104;gene=dtpT;inference=ab initio prediction:Prodigal:2.6,similar to AA sequence:UniProtKB:P0C2U3;locus_tag=MGMFFAFE_00756;product=Di-/tripeptide transporter	692033	693586	1554	ID=NHHJEJCF_00756;Parent=NHHJEJCF_00756_gene;Name=dtpT;db_xref=COG:COG3104;gene=dtpT;inference=ab initio prediction:Prodigal:2.6,similar to AA sequence:UniProtKB:P0C2U3;locus_tag=NHHJEJCF_00756;product=Di-/tripeptide transporter	Yes
693789	694019	231	ID=MGMFFAFE_00757;Parent=MGMFFAFE_00757_gene;inference=ab initio prediction:Prodigal:2.6;locus_tag=MGMFFAFE_00757;product=hypothetical protein	693785	694015	231	ID=NHHJEJCF_00757;Parent=NHHJEJCF_00757_gene;inference=ab initio prediction:Prodigal:2.6;locus_tag=NHHJEJCF_00757;product=hypothetical protein	Yes
694507	694707	201	ID=MGMFFAFE_00758;Parent=MGMFFAFE_00758_gene;inference=ab initio prediction:Prodigal:2.6;locus_tag=MGMFFAFE_00758;product=hypothetical protein	694503	694703	201	ID=NHHJEJCF_00758;Parent=NHHJEJCF_00758_gene;inference=ab initio prediction:Prodigal:2.6;locus_tag=NHHJEJCF_00758;product=hypothetical protein	Yes
694868	695146	279	ID=MGMFFAFE_00759;Parent=MGMFFAFE_00759_gene;Name=dtpB;gene=dtpB;inference=ab initio prediction:Prodigal:2.6,protein motif:HAMAP:MF_01879;locus_tag=MGMFFAFE_00759;product=Dipeptide and tripeptide permease B	694864	695142	279	ID=NHHJEJCF_00759;Parent=NHHJEJCF_00759_gene;Name=dtpB;gene=dtpB;inference=ab initio prediction:Prodigal:2.6,protein motif:HAMAP:MF_01879;locus_tag=NHHJEJCF_00759;product=Dipeptide and tripeptide permease B	Yes
695404	695952	549	ID=MGMFFAFE_00760;Parent=MGMFFAFE_00760_gene;inference=ab initio prediction:Prodigal:2.6;locus_tag=MGMFFAFE_00760;product=hypothetical protein	695400	695948	549	ID=NHHJEJCF_00760;Parent=NHHJEJCF_00760_gene;inference=ab initio prediction:Prodigal:2.6;locus_tag=NHHJEJCF_00760;product=hypothetical protein	Yes
696341	697051	711	ID=MGMFFAFE_00761;Parent=MGMFFAFE_00761_gene;inference=ab initio prediction:Prodigal:2.6;locus_tag=MGMFFAFE_00761;product=hypothetical protein	696337	697047	711	ID=NHHJEJCF_00761;Parent=NHHJEJCF_00761_gene;inference=ab initio prediction:Prodigal:2.6;locus_tag=NHHJEJCF_00761;product=hypothetical protein	Yes
697038	697913	876	ID=MGMFFAFE_00762;Parent=MGMFFAFE_00762_gene;Name=era_3;gene=era_3;inference=ab initio prediction:Prodigal:2.6,similar to AA sequence:UniProtKB:P64085;locus_tag=MGMFFAFE_00762;product=GTPase Era	697034	697909	876	ID=NHHJEJCF_00762;Parent=NHHJEJCF_00762_gene;Name=era_3;gene=era_3;inference=ab initio prediction:Prodigal:2.6,similar to AA sequence:UniProtKB:P64085;locus_tag=NHHJEJCF_00762;product=GTPase Era	Yes
697910	699229	1320	ID=MGMFFAFE_00763;Parent=MGMFFAFE_00763_gene;Name=clpY;db_xref=COG:COG1220;gene=clpY;inference=ab initio prediction:Prodigal:2.6,similar to AA sequence:UniProtKB:P39778;locus_tag=MGMFFAFE_00763;product=ATP-dependent protease ATPase subunit ClpY	697906	699225	1320	ID=NHHJEJCF_00763;Parent=NHHJEJCF_00763_gene;Name=clpY;db_xref=COG:COG1220;gene=clpY;inference=ab initio prediction:Prodigal:2.6,similar to AA sequence:UniProtKB:P39778;locus_tag=NHHJEJCF_00763;product=ATP-dependent protease ATPase subunit ClpY	Yes
699226	699768	543	ID=MGMFFAFE_00764;Parent=MGMFFAFE_00764_gene;eC_number=3.4.25.2;Name=hslV;db_xref=COG:COG5405;gene=hslV;inference=ab initio prediction:Prodigal:2.6,similar to AA sequence:UniProtKB:P43772;locus_tag=MGMFFAFE_00764;product=ATP-dependent protease subunit HslV	699222	699764	543	ID=NHHJEJCF_00764;Parent=NHHJEJCF_00764_gene;eC_number=3.4.25.2;Name=hslV;db_xref=COG:COG5405;gene=hslV;inference=ab initio prediction:Prodigal:2.6,similar to AA sequence:UniProtKB:P43772;locus_tag=NHHJEJCF_00764;product=ATP-dependent protease subunit HslV	Yes
699768	700211	444	ID=MGMFFAFE_00765;Parent=MGMFFAFE_00765_gene;Name=rplI;gene=rplI;inference=ab initio prediction:Prodigal:2.6,similar to AA sequence:UniProtKB:P02417;locus_tag=MGMFFAFE_00765;product=50S ribosomal protein L9	699764	700207	444	ID=NHHJEJCF_00765;Parent=NHHJEJCF_00765_gene;Name=rplI;gene=rplI;inference=ab initio prediction:Prodigal:2.6,similar to AA sequence:UniProtKB:P02417;locus_tag=NHHJEJCF_00765;product=50S ribosomal protein L9	Yes
700224	701444	1221	ID=MGMFFAFE_00766;Parent=MGMFFAFE_00766_gene;eC_number=6.3.4.5;Name=argG;db_xref=COG:COG0137;gene=argG;inference=ab initio prediction:Prodigal:2.6,similar to AA sequence:UniProtKB:Q9PHK7;locus_tag=MGMFFAFE_00766;product=Argininosuccinate synthase	700220	701440	1221	ID=NHHJEJCF_00766;Parent=NHHJEJCF_00766_gene;eC_number=6.3.4.5;Name=argG;db_xref=COG:COG0137;gene=argG;inference=ab initio prediction:Prodigal:2.6,similar to AA sequence:UniProtKB:Q9PHK7;locus_tag=NHHJEJCF_00766;product=Argininosuccinate synthase	Yes
701561	701845	285	ID=MGMFFAFE_00767;Parent=MGMFFAFE_00767_gene;db_xref=COG:COG1188;inference=ab initio prediction:Prodigal:2.6,similar to AA sequence:UniProtKB:O25966;locus_tag=MGMFFAFE_00767;product=putative protein	701557	701841	285	ID=NHHJEJCF_00767;Parent=NHHJEJCF_00767_gene;db_xref=COG:COG1188;inference=ab initio prediction:Prodigal:2.6,similar to AA sequence:UniProtKB:O25966;locus_tag=NHHJEJCF_00767;product=putative protein	Yes
701842	702249	408	ID=MGMFFAFE_00768;Parent=MGMFFAFE_00768_gene;inference=ab initio prediction:Prodigal:2.6;locus_tag=MGMFFAFE_00768;product=hypothetical protein	701838	702245	408	ID=NHHJEJCF_00768;Parent=NHHJEJCF_00768_gene;inference=ab initio prediction:Prodigal:2.6;locus_tag=NHHJEJCF_00768;product=hypothetical protein	Yes
702218	702970	753	ID=MGMFFAFE_00769;Parent=MGMFFAFE_00769_gene;eC_number=3.6.3.-;Name=lptB_1;db_xref=COG:COG1137;gene=lptB_1;inference=ab initio prediction:Prodigal:2.6,similar to AA sequence:UniProtKB:P45073;locus_tag=MGMFFAFE_00769;product=Lipopolysaccharide export system ATP-binding protein LptB	702214	702966	753	ID=NHHJEJCF_00769;Parent=NHHJEJCF_00769_gene;eC_number=3.6.3.-;Name=lptB_1;db_xref=COG:COG1137;gene=lptB_1;inference=ab initio prediction:Prodigal:2.6,similar to AA sequence:UniProtKB:P45073;locus_tag=NHHJEJCF_00769;product=Lipopolysaccharide export system ATP-binding protein LptB	Yes
702970	704220	1251	ID=MGMFFAFE_00770;Parent=MGMFFAFE_00770_gene;Name=rpoN;db_xref=COG:COG1508;gene=rpoN;inference=ab initio prediction:Prodigal:2.6,similar to AA sequence:UniProtKB:P24255;locus_tag=MGMFFAFE_00770;product=RNA polymerase sigma-54 factor	702966	704216	1251	ID=NHHJEJCF_00770;Parent=NHHJEJCF_00770_gene;Name=rpoN;db_xref=COG:COG1508;gene=rpoN;inference=ab initio prediction:Prodigal:2.6,similar to AA sequence:UniProtKB:P24255;locus_tag=NHHJEJCF_00770;product=RNA polymerase sigma-54 factor	Yes
704384	705808	1425	ID=MGMFFAFE_00771;Parent=MGMFFAFE_00771_gene;Name=dcuB;db_xref=COG:COG2704;gene=dcuB;inference=ab initio prediction:Prodigal:2.6,similar to AA sequence:UniProtKB:P0ABN9;locus_tag=MGMFFAFE_00771;product=Anaerobic C4-dicarboxylate transporter DcuB	704380	705804	1425	ID=NHHJEJCF_00771;Parent=NHHJEJCF_00771_gene;Name=dcuB;db_xref=COG:COG2704;gene=dcuB;inference=ab initio prediction:Prodigal:2.6,similar to AA sequence:UniProtKB:P0ABN9;locus_tag=NHHJEJCF_00771;product=Anaerobic C4-dicarboxylate transporter DcuB	Yes
706147	706350	204	ID=MGMFFAFE_00772;Parent=MGMFFAFE_00772_gene;Name=kdpA_1;db_xref=COG:COG2060;gene=kdpA_1;inference=ab initio prediction:Prodigal:2.6,similar to AA sequence:UniProtKB:O32327;locus_tag=MGMFFAFE_00772;product=Potassium-transporting ATPase potassium-binding subunit	706143	706346	204	ID=NHHJEJCF_00772;Parent=NHHJEJCF_00772_gene;Name=kdpA_1;db_xref=COG:COG2060;gene=kdpA_1;inference=ab initio prediction:Prodigal:2.6,similar to AA sequence:UniProtKB:O32327;locus_tag=NHHJEJCF_00772;product=Potassium-transporting ATPase potassium-binding subunit	Yes
706331	706720	390	ID=MGMFFAFE_00773;Parent=MGMFFAFE_00773_gene;Name=kdpA_2;db_xref=COG:COG2060;gene=kdpA_2;inference=ab initio prediction:Prodigal:2.6,similar to AA sequence:UniProtKB:O32327;locus_tag=MGMFFAFE_00773;product=Potassium-transporting ATPase potassium-binding subunit	706327	706716	390	ID=NHHJEJCF_00773;Parent=NHHJEJCF_00773_gene;Name=kdpA_2;db_xref=COG:COG2060;gene=kdpA_2;inference=ab initio prediction:Prodigal:2.6,similar to AA sequence:UniProtKB:O32327;locus_tag=NHHJEJCF_00773;product=Potassium-transporting ATPase potassium-binding subunit	Yes
706861	707313	453	ID=MGMFFAFE_00774;Parent=MGMFFAFE_00774_gene;Name=kdpA_3;db_xref=COG:COG2060;gene=kdpA_3;inference=ab initio prediction:Prodigal:2.6,similar to AA sequence:UniProtKB:O32327;locus_tag=MGMFFAFE_00774;product=Potassium-transporting ATPase potassium-binding subunit	706857	707309	453	ID=NHHJEJCF_00774;Parent=NHHJEJCF_00774_gene;Name=kdpA_3;db_xref=COG:COG2060;gene=kdpA_3;inference=ab initio prediction:Prodigal:2.6,similar to AA sequence:UniProtKB:O32327;locus_tag=NHHJEJCF_00774;product=Potassium-transporting ATPase potassium-binding subunit	Yes
707357	707845	489	ID=MGMFFAFE_00775;Parent=MGMFFAFE_00775_gene;Name=kdpA_4;db_xref=COG:COG2060;gene=kdpA_4;inference=ab initio prediction:Prodigal:2.6,similar to AA sequence:UniProtKB:O32327;locus_tag=MGMFFAFE_00775;product=Potassium-transporting ATPase potassium-binding subunit	707353	707841	489	ID=NHHJEJCF_00775;Parent=NHHJEJCF_00775_gene;Name=kdpA_4;db_xref=COG:COG2060;gene=kdpA_4;inference=ab initio prediction:Prodigal:2.6,similar to AA sequence:UniProtKB:O32327;locus_tag=NHHJEJCF_00775;product=Potassium-transporting ATPase potassium-binding subunit	Yes
707855	708925	1071	ID=MGMFFAFE_00776;Parent=MGMFFAFE_00776_gene;eC_number=3.6.3.12;Name=kdpB_1;db_xref=COG:COG2216;gene=kdpB_1;inference=ab initio prediction:Prodigal:2.6,similar to AA sequence:UniProtKB:P03960;locus_tag=MGMFFAFE_00776;product=Potassium-transporting ATPase ATP-binding subunit	707851	708921	1071	ID=NHHJEJCF_00776;Parent=NHHJEJCF_00776_gene;eC_number=3.6.3.12;Name=kdpB_1;db_xref=COG:COG2216;gene=kdpB_1;inference=ab initio prediction:Prodigal:2.6,similar to AA sequence:UniProtKB:P03960;locus_tag=NHHJEJCF_00776;product=Potassium-transporting ATPase ATP-binding subunit	Yes
708929	709219	291	ID=MGMFFAFE_00777;Parent=MGMFFAFE_00777_gene;eC_number=3.6.3.12;Name=kdpB_2;db_xref=COG:COG2216;gene=kdpB_2;inference=ab initio prediction:Prodigal:2.6,similar to AA sequence:UniProtKB:P03960;locus_tag=MGMFFAFE_00777;product=Potassium-transporting ATPase ATP-binding subunit	708925	709215	291	ID=NHHJEJCF_00777;Parent=NHHJEJCF_00777_gene;eC_number=3.6.3.12;Name=kdpB_2;db_xref=COG:COG2216;gene=kdpB_2;inference=ab initio prediction:Prodigal:2.6,similar to AA sequence:UniProtKB:P03960;locus_tag=NHHJEJCF_00777;product=Potassium-transporting ATPase ATP-binding subunit	Yes
709262	709915	654	ID=MGMFFAFE_00778;Parent=MGMFFAFE_00778_gene;eC_number=3.6.3.12;Name=kdpB_3;db_xref=COG:COG2216;gene=kdpB_3;inference=ab initio prediction:Prodigal:2.6,similar to AA sequence:UniProtKB:P03960;locus_tag=MGMFFAFE_00778;product=Potassium-transporting ATPase ATP-binding subunit	709258	709911	654	ID=NHHJEJCF_00778;Parent=NHHJEJCF_00778_gene;eC_number=3.6.3.12;Name=kdpB_3;db_xref=COG:COG2216;gene=kdpB_3;inference=ab initio prediction:Prodigal:2.6,similar to AA sequence:UniProtKB:P03960;locus_tag=NHHJEJCF_00778;product=Potassium-transporting ATPase ATP-binding subunit	Yes
709917	710525	609	ID=MGMFFAFE_00779;Parent=MGMFFAFE_00779_gene;Name=kdpC;db_xref=COG:COG2156;gene=kdpC;inference=ab initio prediction:Prodigal:2.6,similar to AA sequence:UniProtKB:P94606;locus_tag=MGMFFAFE_00779;product=Potassium-transporting ATPase KdpC subunit	709913	710521	609	ID=NHHJEJCF_00779;Parent=NHHJEJCF_00779_gene;Name=kdpC;db_xref=COG:COG2156;gene=kdpC;inference=ab initio prediction:Prodigal:2.6,similar to AA sequence:UniProtKB:P94606;locus_tag=NHHJEJCF_00779;product=Potassium-transporting ATPase KdpC subunit	Yes
710656	711549	894	ID=MGMFFAFE_00780;Parent=MGMFFAFE_00780_gene;eC_number=2.7.13.3;Name=kdpD;db_xref=COG:COG2205;gene=kdpD;inference=ab initio prediction:Prodigal:2.6,similar to AA sequence:UniProtKB:P21865;locus_tag=MGMFFAFE_00780;product=Sensor protein KdpD	710652	711545	894	ID=NHHJEJCF_00780;Parent=NHHJEJCF_00780_gene;eC_number=2.7.13.3;Name=kdpD;db_xref=COG:COG2205;gene=kdpD;inference=ab initio prediction:Prodigal:2.6,similar to AA sequence:UniProtKB:P21865;locus_tag=NHHJEJCF_00780;product=Sensor protein KdpD	Yes
711573	712196	624	ID=MGMFFAFE_00781;Parent=MGMFFAFE_00781_gene;inference=ab initio prediction:Prodigal:2.6;locus_tag=MGMFFAFE_00781;product=hypothetical protein	711569	712192	624	ID=NHHJEJCF_00781;Parent=NHHJEJCF_00781_gene;inference=ab initio prediction:Prodigal:2.6;locus_tag=NHHJEJCF_00781;product=hypothetical protein	Yes
712327	714300	1974	ID=MGMFFAFE_00782;Parent=MGMFFAFE_00782_gene;Name=uvrB;db_xref=COG:COG0556;gene=uvrB;inference=ab initio prediction:Prodigal:2.6,similar to AA sequence:UniProtKB:P37954;locus_tag=MGMFFAFE_00782;product=UvrABC system protein B	712323	714296	1974	ID=NHHJEJCF_00782;Parent=NHHJEJCF_00782_gene;Name=uvrB;db_xref=COG:COG0556;gene=uvrB;inference=ab initio prediction:Prodigal:2.6,similar to AA sequence:UniProtKB:P37954;locus_tag=NHHJEJCF_00782;product=UvrABC system protein B	Yes
714454	714684	231	ID=MGMFFAFE_00783;Parent=MGMFFAFE_00783_gene;inference=ab initio prediction:Prodigal:2.6;locus_tag=MGMFFAFE_00783;product=hypothetical protein	714450	714680	231	ID=NHHJEJCF_00783;Parent=NHHJEJCF_00783_gene;inference=ab initio prediction:Prodigal:2.6;locus_tag=NHHJEJCF_00783;product=hypothetical protein	Yes
714674	714916	243	ID=MGMFFAFE_00784;Parent=MGMFFAFE_00784_gene;inference=ab initio prediction:Prodigal:2.6;locus_tag=MGMFFAFE_00784;product=hypothetical protein	714670	714912	243	ID=NHHJEJCF_00784;Parent=NHHJEJCF_00784_gene;inference=ab initio prediction:Prodigal:2.6;locus_tag=NHHJEJCF_00784;product=hypothetical protein	Yes
714913	715350	438	ID=MGMFFAFE_00785;Parent=MGMFFAFE_00785_gene;inference=ab initio prediction:Prodigal:2.6;locus_tag=MGMFFAFE_00785;product=hypothetical protein	714909	715346	438	ID=NHHJEJCF_00785;Parent=NHHJEJCF_00785_gene;inference=ab initio prediction:Prodigal:2.6;locus_tag=NHHJEJCF_00785;product=hypothetical protein	Yes
715332	717185	1854	ID=MGMFFAFE_00786;Parent=MGMFFAFE_00786_gene;eC_number=3.6.4.-;Name=priA;db_xref=COG:COG1198;gene=priA;inference=ab initio prediction:Prodigal:2.6,similar to AA sequence:UniProtKB:P17888;locus_tag=MGMFFAFE_00786;product=Primosomal protein N'	715328	717181	1854	ID=NHHJEJCF_00786;Parent=NHHJEJCF_00786_gene;eC_number=3.6.4.-;Name=priA;db_xref=COG:COG1198;gene=priA;inference=ab initio prediction:Prodigal:2.6,similar to AA sequence:UniProtKB:P17888;locus_tag=NHHJEJCF_00786;product=Primosomal protein N'	Yes
717195	718592	1398	ID=MGMFFAFE_00787;Parent=MGMFFAFE_00787_gene;inference=ab initio prediction:Prodigal:2.6;locus_tag=MGMFFAFE_00787;product=hypothetical protein	717191	717493	303	ID=NHHJEJCF_00787;Parent=NHHJEJCF_00787_gene;inference=ab initio prediction:Prodigal:2.6;locus_tag=NHHJEJCF_00787;product=hypothetical protein	No
				717727	718587	861	ID=NHHJEJCF_00788;Parent=NHHJEJCF_00788_gene;inference=ab initio prediction:Prodigal:2.6;locus_tag=NHHJEJCF_00788;product=hypothetical protein	No
718738	719811	1074	ID=MGMFFAFE_00788;Parent=MGMFFAFE_00788_gene;eC_number=1.17.7.3;Name=ispG;db_xref=COG:COG0821;gene=ispG;inference=ab initio prediction:Prodigal:2.6,similar to AA sequence:UniProtKB:Q81LV7;locus_tag=MGMFFAFE_00788;product=4-hydroxy-3-methylbut-2-en-1-yl diphosphate synthase (flavodoxin)	718733	719806	1074	ID=NHHJEJCF_00789;Parent=NHHJEJCF_00789_gene;eC_number=1.17.7.3;Name=ispG;db_xref=COG:COG0821;gene=ispG;inference=ab initio prediction:Prodigal:2.6,similar to AA sequence:UniProtKB:Q81LV7;locus_tag=NHHJEJCF_00789;product=4-hydroxy-3-methylbut-2-en-1-yl diphosphate synthase (flavodoxin)	Yes
719841	720539	699	ID=MGMFFAFE_00789;Parent=MGMFFAFE_00789_gene;Name=flgH;gene=flgH;inference=ab initio prediction:Prodigal:2.6,protein motif:HAMAP:MF_00415;locus_tag=MGMFFAFE_00789;product=Flagellar L-ring protein	719836	720534	699	ID=NHHJEJCF_00790;Parent=NHHJEJCF_00790_gene;Name=flgH;gene=flgH;inference=ab initio prediction:Prodigal:2.6,protein motif:HAMAP:MF_00415;locus_tag=NHHJEJCF_00790;product=Flagellar L-ring protein	Yes
720632	722134	1503	ID=MGMFFAFE_00790;Parent=MGMFFAFE_00790_gene;inference=ab initio prediction:Prodigal:2.6;locus_tag=MGMFFAFE_00790;product=hypothetical protein	720627	722129	1503	ID=NHHJEJCF_00791;Parent=NHHJEJCF_00791_gene;inference=ab initio prediction:Prodigal:2.6;locus_tag=NHHJEJCF_00791;product=hypothetical protein	Yes
722148	723338	1191	ID=MGMFFAFE_00791;Parent=MGMFFAFE_00791_gene;eC_number=2.7.2.1;Name=ackA;db_xref=COG:COG0282;gene=ackA;inference=ab initio prediction:Prodigal:2.6,similar to AA sequence:UniProtKB:Q9WYB1;locus_tag=MGMFFAFE_00791;product=Acetate kinase	722143	723333	1191	ID=NHHJEJCF_00792;Parent=NHHJEJCF_00792_gene;eC_number=2.7.2.1;Name=ackA;db_xref=COG:COG0282;gene=ackA;inference=ab initio prediction:Prodigal:2.6,similar to AA sequence:UniProtKB:Q9WYB1;locus_tag=NHHJEJCF_00792;product=Acetate kinase	Yes
723366	727118	3753	ID=MGMFFAFE_00792;Parent=MGMFFAFE_00792_gene;inference=ab initio prediction:Prodigal:2.6;locus_tag=MGMFFAFE_00792;product=hypothetical protein	723361	727113	3753	ID=NHHJEJCF_00793;Parent=NHHJEJCF_00793_gene;inference=ab initio prediction:Prodigal:2.6;locus_tag=NHHJEJCF_00793;product=hypothetical protein	Yes
727268	727759	492	ID=MGMFFAFE_00793;Parent=MGMFFAFE_00793_gene;inference=ab initio prediction:Prodigal:2.6;locus_tag=MGMFFAFE_00793;product=hypothetical protein	727263	727754	492	ID=NHHJEJCF_00794;Parent=NHHJEJCF_00794_gene;inference=ab initio prediction:Prodigal:2.6;locus_tag=NHHJEJCF_00794;product=hypothetical protein	Yes
727747	728685	939	ID=MGMFFAFE_00794;Parent=MGMFFAFE_00794_gene;inference=ab initio prediction:Prodigal:2.6;locus_tag=MGMFFAFE_00794;product=hypothetical protein	727742	728680	939	ID=NHHJEJCF_00795;Parent=NHHJEJCF_00795_gene;inference=ab initio prediction:Prodigal:2.6;locus_tag=NHHJEJCF_00795;product=hypothetical protein	Yes
728685	729617	933	ID=MGMFFAFE_00795;Parent=MGMFFAFE_00795_gene;eC_number=2.1.1.199;Name=rsmH;gene=rsmH;inference=ab initio prediction:Prodigal:2.6,similar to AA sequence:UniProtKB:P60392;locus_tag=MGMFFAFE_00795;product=Ribosomal RNA small subunit methyltransferase H	728680	729612	933	ID=NHHJEJCF_00796;Parent=NHHJEJCF_00796_gene;eC_number=2.1.1.199;Name=rsmH;gene=rsmH;inference=ab initio prediction:Prodigal:2.6,similar to AA sequence:UniProtKB:P60392;locus_tag=NHHJEJCF_00796;product=Ribosomal RNA small subunit methyltransferase H	Yes
729782	731272	1491	ID=MGMFFAFE_00796;Parent=MGMFFAFE_00796_gene;eC_number=5.2.1.8;Name=ppiD;db_xref=COG:COG0760;gene=ppiD;inference=ab initio prediction:Prodigal:2.6,similar to AA sequence:UniProtKB:P0ADY1;locus_tag=MGMFFAFE_00796;product=Peptidyl-prolyl cis-trans isomerase D	729777	731267	1491	ID=NHHJEJCF_00797;Parent=NHHJEJCF_00797_gene;eC_number=5.2.1.8;Name=ppiD;db_xref=COG:COG0760;gene=ppiD;inference=ab initio prediction:Prodigal:2.6,similar to AA sequence:UniProtKB:P0ADY1;locus_tag=NHHJEJCF_00797;product=Peptidyl-prolyl cis-trans isomerase D	Yes
731275	732657	1383	ID=MGMFFAFE_00797;Parent=MGMFFAFE_00797_gene;Name=ftsA;gene=ftsA;inference=ab initio prediction:Prodigal:2.6,protein motif:HAMAP:MF_02033;locus_tag=MGMFFAFE_00797;product=Cell division protein FtsA	731270	732652	1383	ID=NHHJEJCF_00798;Parent=NHHJEJCF_00798_gene;Name=ftsA;gene=ftsA;inference=ab initio prediction:Prodigal:2.6,protein motif:HAMAP:MF_02033;locus_tag=NHHJEJCF_00798;product=Cell division protein FtsA	Yes
732673	733785	1113	ID=MGMFFAFE_00798;Parent=MGMFFAFE_00798_gene;Name=ftsZ;gene=ftsZ;inference=ab initio prediction:Prodigal:2.6,protein motif:HAMAP:MF_00909;locus_tag=MGMFFAFE_00798;product=Cell division protein FtsZ	732668	733780	1113	ID=NHHJEJCF_00799;Parent=NHHJEJCF_00799_gene;Name=ftsZ;gene=ftsZ;inference=ab initio prediction:Prodigal:2.6,protein motif:HAMAP:MF_00909;locus_tag=NHHJEJCF_00799;product=Cell division protein FtsZ	Yes
733941	734753	813	ID=MGMFFAFE_00799;Parent=MGMFFAFE_00799_gene;Name=flgG_1;db_xref=COG:COG4786;gene=flgG_1;inference=ab initio prediction:Prodigal:2.6,similar to AA sequence:UniProtKB:P0A1J3;locus_tag=MGMFFAFE_00799;product=Flagellar basal-body rod protein FlgG	733936	734748	813	ID=NHHJEJCF_00800;Parent=NHHJEJCF_00800_gene;Name=flgG_1;db_xref=COG:COG4786;gene=flgG_1;inference=ab initio prediction:Prodigal:2.6,similar to AA sequence:UniProtKB:P0A1J3;locus_tag=NHHJEJCF_00800;product=Flagellar basal-body rod protein FlgG	Yes
734785	735573	789	ID=MGMFFAFE_00800;Parent=MGMFFAFE_00800_gene;Name=flgG_2;db_xref=COG:COG4786;gene=flgG_2;inference=ab initio prediction:Prodigal:2.6,similar to AA sequence:UniProtKB:P0A1J3;locus_tag=MGMFFAFE_00800;product=Flagellar basal-body rod protein FlgG	734780	735568	789	ID=NHHJEJCF_00801;Parent=NHHJEJCF_00801_gene;Name=flgG_2;db_xref=COG:COG4786;gene=flgG_2;inference=ab initio prediction:Prodigal:2.6,similar to AA sequence:UniProtKB:P0A1J3;locus_tag=NHHJEJCF_00801;product=Flagellar basal-body rod protein FlgG	Yes
735639	737069	1431	ID=MGMFFAFE_00801;Parent=MGMFFAFE_00801_gene;eC_number=6.3.1.2;Name=glnA;db_xref=COG:COG0174;gene=glnA;inference=ab initio prediction:Prodigal:2.6,similar to AA sequence:UniProtKB:P0A9C5;locus_tag=MGMFFAFE_00801;product=Glutamine synthetase	735634	737064	1431	ID=NHHJEJCF_00802;Parent=NHHJEJCF_00802_gene;eC_number=6.3.1.2;Name=glnA;db_xref=COG:COG0174;gene=glnA;inference=ab initio prediction:Prodigal:2.6,similar to AA sequence:UniProtKB:P0A9C5;locus_tag=NHHJEJCF_00802;product=Glutamine synthetase	Yes
737272	737967	696	ID=MGMFFAFE_00802;Parent=MGMFFAFE_00802_gene;inference=ab initio prediction:Prodigal:2.6;locus_tag=MGMFFAFE_00802;product=hypothetical protein	737267	737962	696	ID=NHHJEJCF_00803;Parent=NHHJEJCF_00803_gene;inference=ab initio prediction:Prodigal:2.6;locus_tag=NHHJEJCF_00803;product=hypothetical protein	Yes
737964	739217	1254	ID=MGMFFAFE_00803;Parent=MGMFFAFE_00803_gene;eC_number=3.4.-.-;Name=ydcP;db_xref=COG:COG0826;gene=ydcP;inference=ab initio prediction:Prodigal:2.6,similar to AA sequence:UniProtKB:P76104;locus_tag=MGMFFAFE_00803;product=putative protease YdcP	737959	739212	1254	ID=NHHJEJCF_00804;Parent=NHHJEJCF_00804_gene;eC_number=3.4.-.-;Name=ydcP;db_xref=COG:COG0826;gene=ydcP;inference=ab initio prediction:Prodigal:2.6,similar to AA sequence:UniProtKB:P76104;locus_tag=NHHJEJCF_00804;product=putative protease YdcP	Yes
739218	739712	495	ID=MGMFFAFE_00804;Parent=MGMFFAFE_00804_gene;eC_number=5.4.99.18;Name=purE;db_xref=COG:COG0041;gene=purE;inference=ab initio prediction:Prodigal:2.6,similar to AA sequence:UniProtKB:Q9WYS7;locus_tag=MGMFFAFE_00804;product=N5-carboxyaminoimidazole ribonucleotide mutase	739213	739707	495	ID=NHHJEJCF_00805;Parent=NHHJEJCF_00805_gene;eC_number=5.4.99.18;Name=purE;db_xref=COG:COG0041;gene=purE;inference=ab initio prediction:Prodigal:2.6,similar to AA sequence:UniProtKB:Q9WYS7;locus_tag=NHHJEJCF_00805;product=N5-carboxyaminoimidazole ribonucleotide mutase	Yes
739722	740258	537	ID=MGMFFAFE_00805;Parent=MGMFFAFE_00805_gene;inference=ab initio prediction:Prodigal:2.6;locus_tag=MGMFFAFE_00805;product=hypothetical protein	739717	740253	537	ID=NHHJEJCF_00806;Parent=NHHJEJCF_00806_gene;inference=ab initio prediction:Prodigal:2.6;locus_tag=NHHJEJCF_00806;product=hypothetical protein	Yes
740270	741133	864	ID=MGMFFAFE_00806;Parent=MGMFFAFE_00806_gene;eC_number=6.1.1.14;Name=glyQ;db_xref=COG:COG0752;gene=glyQ;inference=ab initio prediction:Prodigal:2.6,similar to AA sequence:UniProtKB:Q9PPK3;locus_tag=MGMFFAFE_00806;product=Glycine--tRNA ligase alpha subunit	740265	741128	864	ID=NHHJEJCF_00807;Parent=NHHJEJCF_00807_gene;eC_number=6.1.1.14;Name=glyQ;db_xref=COG:COG0752;gene=glyQ;inference=ab initio prediction:Prodigal:2.6,similar to AA sequence:UniProtKB:Q9PPK3;locus_tag=NHHJEJCF_00807;product=Glycine--tRNA ligase alpha subunit	Yes
741120	741845	726	ID=MGMFFAFE_00807;Parent=MGMFFAFE_00807_gene;eC_number=3.5.4.16;db_xref=COG:COG0327;inference=ab initio prediction:Prodigal:2.6,similar to AA sequence:UniProtKB:O25613;locus_tag=MGMFFAFE_00807;product=GTP cyclohydrolase 1 type 2	741115	741840	726	ID=NHHJEJCF_00808;Parent=NHHJEJCF_00808_gene;eC_number=3.5.4.16;db_xref=COG:COG0327;inference=ab initio prediction:Prodigal:2.6,similar to AA sequence:UniProtKB:O25613;locus_tag=NHHJEJCF_00808;product=GTP cyclohydrolase 1 type 2	Yes
741855	742571	717	ID=MGMFFAFE_00808;Parent=MGMFFAFE_00808_gene;Name=smc_3;gene=smc_3;inference=ab initio prediction:Prodigal:2.6,protein motif:HAMAP:MF_01894;locus_tag=MGMFFAFE_00808;product=Chromosome partition protein Smc	741850	742566	717	ID=NHHJEJCF_00809;Parent=NHHJEJCF_00809_gene;Name=smc_3;gene=smc_3;inference=ab initio prediction:Prodigal:2.6,protein motif:HAMAP:MF_01894;locus_tag=NHHJEJCF_00809;product=Chromosome partition protein Smc	Yes
742568	743725	1158	ID=MGMFFAFE_00809;Parent=MGMFFAFE_00809_gene;eC_number=2.4.99.12;Name=waaA;db_xref=COG:COG1519;gene=waaA;inference=ab initio prediction:Prodigal:2.6,similar to AA sequence:UniProtKB:P44806;locus_tag=MGMFFAFE_00809;product=3-deoxy-D-manno-octulosonic acid transferase	742563	743720	1158	ID=NHHJEJCF_00810;Parent=NHHJEJCF_00810_gene;eC_number=2.4.99.12;Name=waaA;db_xref=COG:COG1519;gene=waaA;inference=ab initio prediction:Prodigal:2.6,similar to AA sequence:UniProtKB:P44806;locus_tag=NHHJEJCF_00810;product=3-deoxy-D-manno-octulosonic acid transferase	Yes
743706	744458	753	ID=MGMFFAFE_00810;Parent=MGMFFAFE_00810_gene;inference=ab initio prediction:Prodigal:2.6;locus_tag=MGMFFAFE_00810;product=hypothetical protein	743701	744453	753	ID=NHHJEJCF_00811;Parent=NHHJEJCF_00811_gene;inference=ab initio prediction:Prodigal:2.6;locus_tag=NHHJEJCF_00811;product=hypothetical protein	Yes
744526	745863	1338	ID=MGMFFAFE_00811;Parent=MGMFFAFE_00811_gene;Name=ffh;db_xref=COG:COG0541;gene=ffh;inference=ab initio prediction:Prodigal:2.6,similar to AA sequence:UniProtKB:P37105;locus_tag=MGMFFAFE_00811;product=Signal recognition particle protein	744521	745858	1338	ID=NHHJEJCF_00812;Parent=NHHJEJCF_00812_gene;Name=ffh;db_xref=COG:COG0541;gene=ffh;inference=ab initio prediction:Prodigal:2.6,similar to AA sequence:UniProtKB:P37105;locus_tag=NHHJEJCF_00812;product=Signal recognition particle protein	Yes
745929	746156	228	ID=MGMFFAFE_00812;Parent=MGMFFAFE_00812_gene;Name=rpsP;gene=rpsP;inference=ab initio prediction:Prodigal:2.6,similar to AA sequence:UniProtKB:P81290;locus_tag=MGMFFAFE_00812;product=30S ribosomal protein S16	745924	746151	228	ID=NHHJEJCF_00813;Parent=NHHJEJCF_00813_gene;Name=rpsP;gene=rpsP;inference=ab initio prediction:Prodigal:2.6,similar to AA sequence:UniProtKB:P81290;locus_tag=NHHJEJCF_00813;product=30S ribosomal protein S16	Yes
746159	746401	243	ID=MGMFFAFE_00813;Parent=MGMFFAFE_00813_gene;inference=ab initio prediction:Prodigal:2.6;locus_tag=MGMFFAFE_00813;product=hypothetical protein	746154	746396	243	ID=NHHJEJCF_00814;Parent=NHHJEJCF_00814_gene;inference=ab initio prediction:Prodigal:2.6;locus_tag=NHHJEJCF_00814;product=hypothetical protein	Yes
746394	746933	540	ID=MGMFFAFE_00814;Parent=MGMFFAFE_00814_gene;Name=rimM;gene=rimM;inference=ab initio prediction:Prodigal:2.6,similar to AA sequence:UniProtKB:P66656;locus_tag=MGMFFAFE_00814;product=Ribosome maturation factor RimM	746389	746928	540	ID=NHHJEJCF_00815;Parent=NHHJEJCF_00815_gene;Name=rimM;gene=rimM;inference=ab initio prediction:Prodigal:2.6,similar to AA sequence:UniProtKB:P66656;locus_tag=NHHJEJCF_00815;product=Ribosome maturation factor RimM	Yes
746930	747634	705	ID=MGMFFAFE_00815;Parent=MGMFFAFE_00815_gene;eC_number=2.1.1.228;Name=trmD;gene=trmD;inference=ab initio prediction:Prodigal:2.6,similar to AA sequence:UniProtKB:Q6GHJ5;locus_tag=MGMFFAFE_00815;product=tRNA (guanine-N(1)-)-methyltransferase	746925	747629	705	ID=NHHJEJCF_00816;Parent=NHHJEJCF_00816_gene;eC_number=2.1.1.228;Name=trmD;gene=trmD;inference=ab initio prediction:Prodigal:2.6,similar to AA sequence:UniProtKB:Q6GHJ5;locus_tag=NHHJEJCF_00816;product=tRNA (guanine-N(1)-)-methyltransferase	Yes
747645	748001	357	ID=MGMFFAFE_00816;Parent=MGMFFAFE_00816_gene;Name=rplS;gene=rplS;inference=ab initio prediction:Prodigal:2.6,similar to AA sequence:UniProtKB:P66083;locus_tag=MGMFFAFE_00816;product=50S ribosomal protein L19	747640	747996	357	ID=NHHJEJCF_00817;Parent=NHHJEJCF_00817_gene;Name=rplS;gene=rplS;inference=ab initio prediction:Prodigal:2.6,similar to AA sequence:UniProtKB:P66083;locus_tag=NHHJEJCF_00817;product=50S ribosomal protein L19	Yes
748135	748548	414	ID=MGMFFAFE_00817;Parent=MGMFFAFE_00817_gene;eC_number=3.5.2.17;Name=hiuH;gene=hiuH;inference=ab initio prediction:Prodigal:2.6,similar to AA sequence:UniProtKB:Q4VYA5;locus_tag=MGMFFAFE_00817;product=5-hydroxyisourate hydrolase	748130	748543	414	ID=NHHJEJCF_00818;Parent=NHHJEJCF_00818_gene;eC_number=3.5.2.17;Name=hiuH;gene=hiuH;inference=ab initio prediction:Prodigal:2.6,similar to AA sequence:UniProtKB:Q4VYA5;locus_tag=NHHJEJCF_00818;product=5-hydroxyisourate hydrolase	Yes
748572	749912	1341	ID=MGMFFAFE_00818;Parent=MGMFFAFE_00818_gene;eC_number=2.5.1.54;Name=aroH;db_xref=COG:COG3200;gene=aroH;inference=ab initio prediction:Prodigal:2.6,similar to AA sequence:UniProtKB:P80574;locus_tag=MGMFFAFE_00818;product=Phospho-2-dehydro-3-deoxyheptonate aldolase	748567	749907	1341	ID=NHHJEJCF_00819;Parent=NHHJEJCF_00819_gene;eC_number=2.5.1.54;Name=aroH;db_xref=COG:COG3200;gene=aroH;inference=ab initio prediction:Prodigal:2.6,similar to AA sequence:UniProtKB:P80574;locus_tag=NHHJEJCF_00819;product=Phospho-2-dehydro-3-deoxyheptonate aldolase	Yes
749909	750238	330	ID=MGMFFAFE_00819;Parent=MGMFFAFE_00819_gene;Name=yffB;db_xref=COG:COG1393;gene=yffB;inference=ab initio prediction:Prodigal:2.6,similar to AA sequence:UniProtKB:P24178;locus_tag=MGMFFAFE_00819;product=Protein YffB	749904	750233	330	ID=NHHJEJCF_00820;Parent=NHHJEJCF_00820_gene;Name=yffB;db_xref=COG:COG1393;gene=yffB;inference=ab initio prediction:Prodigal:2.6,similar to AA sequence:UniProtKB:P24178;locus_tag=NHHJEJCF_00820;product=Protein YffB	Yes
750686	754288	3603	ID=MGMFFAFE_00820;Parent=MGMFFAFE_00820_gene;eC_number=2.7.7.7;Name=dnaE;db_xref=COG:COG0587;gene=dnaE;inference=ab initio prediction:Prodigal:2.6,similar to AA sequence:UniProtKB:P10443;locus_tag=MGMFFAFE_00820;product=DNA polymerase III subunit alpha	750681	754283	3603	ID=NHHJEJCF_00821;Parent=NHHJEJCF_00821_gene;eC_number=2.7.7.7;Name=dnaE;db_xref=COG:COG0587;gene=dnaE;inference=ab initio prediction:Prodigal:2.6,similar to AA sequence:UniProtKB:P10443;locus_tag=NHHJEJCF_00821;product=DNA polymerase III subunit alpha	Yes
754300	754932	633	ID=MGMFFAFE_00821;Parent=MGMFFAFE_00821_gene;db_xref=COG:COG0325;inference=ab initio prediction:Prodigal:2.6,similar to AA sequence:UniProtKB:P44506;locus_tag=MGMFFAFE_00821;product=Pyridoxal phosphate homeostasis protein	754295	754927	633	ID=NHHJEJCF_00822;Parent=NHHJEJCF_00822_gene;db_xref=COG:COG0325;inference=ab initio prediction:Prodigal:2.6,similar to AA sequence:UniProtKB:P44506;locus_tag=NHHJEJCF_00822;product=Pyridoxal phosphate homeostasis protein	Yes
754967	755713	747	ID=MGMFFAFE_00822;Parent=MGMFFAFE_00822_gene;Name=flaC;gene=flaC;inference=ab initio prediction:Prodigal:2.6,similar to AA sequence:UniProtKB:P0DPD2;locus_tag=MGMFFAFE_00822;product=Secreted flagellin C	754962	755708	747	ID=NHHJEJCF_00823;Parent=NHHJEJCF_00823_gene;Name=flaC;gene=flaC;inference=ab initio prediction:Prodigal:2.6,similar to AA sequence:UniProtKB:P0DPD2;locus_tag=NHHJEJCF_00823;product=Secreted flagellin C	Yes
755755	756225	471	ID=MGMFFAFE_00823;Parent=MGMFFAFE_00823_gene;inference=ab initio prediction:Prodigal:2.6;locus_tag=MGMFFAFE_00823;product=hypothetical protein	755750	756220	471	ID=NHHJEJCF_00824;Parent=NHHJEJCF_00824_gene;inference=ab initio prediction:Prodigal:2.6;locus_tag=NHHJEJCF_00824;product=hypothetical protein	Yes
756238	757053	816	ID=MGMFFAFE_00824;Parent=MGMFFAFE_00824_gene;eC_number=2.1.1.297;Name=prmC;db_xref=COG:COG2890;gene=prmC;inference=ab initio prediction:Prodigal:2.6,similar to AA sequence:UniProtKB:Q9WYV8;locus_tag=MGMFFAFE_00824;product=Release factor glutamine methyltransferase	756233	757048	816	ID=NHHJEJCF_00825;Parent=NHHJEJCF_00825_gene;eC_number=2.1.1.297;Name=prmC;db_xref=COG:COG2890;gene=prmC;inference=ab initio prediction:Prodigal:2.6,similar to AA sequence:UniProtKB:Q9WYV8;locus_tag=NHHJEJCF_00825;product=Release factor glutamine methyltransferase	Yes
757050	758237	1188	ID=MGMFFAFE_00825;Parent=MGMFFAFE_00825_gene;eC_number=3.4.24.-;Name=htpX;gene=htpX;inference=ab initio prediction:Prodigal:2.6,protein motif:HAMAP:MF_00188;locus_tag=MGMFFAFE_00825;product=Protease HtpX	757045	758232	1188	ID=NHHJEJCF_00826;Parent=NHHJEJCF_00826_gene;eC_number=3.4.24.-;Name=htpX;gene=htpX;inference=ab initio prediction:Prodigal:2.6,protein motif:HAMAP:MF_00188;locus_tag=NHHJEJCF_00826;product=Protease HtpX	Yes
758364	758549	186	ID=MGMFFAFE_00826;Parent=MGMFFAFE_00826_gene;inference=ab initio prediction:Prodigal:2.6;locus_tag=MGMFFAFE_00826;product=hypothetical protein	758359	758544	186	ID=NHHJEJCF_00827;Parent=NHHJEJCF_00827_gene;inference=ab initio prediction:Prodigal:2.6;locus_tag=NHHJEJCF_00827;product=hypothetical protein	Yes
758546	759088	543	ID=MGMFFAFE_00827;Parent=MGMFFAFE_00827_gene;eC_number=2.7.7.75;Name=mog;db_xref=COG:COG0521;gene=mog;inference=ab initio prediction:Prodigal:2.6,similar to AA sequence:UniProtKB:Q9ZL45;locus_tag=MGMFFAFE_00827;product=Molybdopterin adenylyltransferase	758541	759083	543	ID=NHHJEJCF_00828;Parent=NHHJEJCF_00828_gene;eC_number=2.7.7.75;Name=mog;db_xref=COG:COG0521;gene=mog;inference=ab initio prediction:Prodigal:2.6,similar to AA sequence:UniProtKB:Q9ZL45;locus_tag=NHHJEJCF_00828;product=Molybdopterin adenylyltransferase	Yes
759109	760092	984	ID=MGMFFAFE_00828;Parent=MGMFFAFE_00828_gene;Name=corA;db_xref=COG:COG0598;gene=corA;inference=ab initio prediction:Prodigal:2.6,similar to AA sequence:UniProtKB:P0ABI4;locus_tag=MGMFFAFE_00828;product=Magnesium transport protein CorA	759104	760087	984	ID=NHHJEJCF_00829;Parent=NHHJEJCF_00829_gene;Name=corA;db_xref=COG:COG0598;gene=corA;inference=ab initio prediction:Prodigal:2.6,similar to AA sequence:UniProtKB:P0ABI4;locus_tag=NHHJEJCF_00829;product=Magnesium transport protein CorA	Yes
760209	761255	1047	ID=MGMFFAFE_00829;Parent=MGMFFAFE_00829_gene;inference=ab initio prediction:Prodigal:2.6;locus_tag=MGMFFAFE_00829;product=hypothetical protein	760204	761250	1047	ID=NHHJEJCF_00830;Parent=NHHJEJCF_00830_gene;inference=ab initio prediction:Prodigal:2.6;locus_tag=NHHJEJCF_00830;product=hypothetical protein	Yes
761266	762591	1326	ID=MGMFFAFE_00830;Parent=MGMFFAFE_00830_gene;inference=ab initio prediction:Prodigal:2.6;locus_tag=MGMFFAFE_00830;product=hypothetical protein	761261	762586	1326	ID=NHHJEJCF_00831;Parent=NHHJEJCF_00831_gene;inference=ab initio prediction:Prodigal:2.6;locus_tag=NHHJEJCF_00831;product=hypothetical protein	Yes
762591	763397	807	ID=MGMFFAFE_00831;Parent=MGMFFAFE_00831_gene;inference=ab initio prediction:Prodigal:2.6;locus_tag=MGMFFAFE_00831;product=hypothetical protein	762586	763392	807	ID=NHHJEJCF_00832;Parent=NHHJEJCF_00832_gene;inference=ab initio prediction:Prodigal:2.6;locus_tag=NHHJEJCF_00832;product=hypothetical protein	Yes
763394	764233	840	ID=MGMFFAFE_00832;Parent=MGMFFAFE_00832_gene;inference=ab initio prediction:Prodigal:2.6;locus_tag=MGMFFAFE_00832;product=hypothetical protein	763389	764228	840	ID=NHHJEJCF_00833;Parent=NHHJEJCF_00833_gene;inference=ab initio prediction:Prodigal:2.6;locus_tag=NHHJEJCF_00833;product=hypothetical protein	Yes
764234	765013	780	ID=MGMFFAFE_00833;Parent=MGMFFAFE_00833_gene;inference=ab initio prediction:Prodigal:2.6;locus_tag=MGMFFAFE_00833;product=hypothetical protein	764229	765008	780	ID=NHHJEJCF_00834;Parent=NHHJEJCF_00834_gene;inference=ab initio prediction:Prodigal:2.6;locus_tag=NHHJEJCF_00834;product=hypothetical protein	Yes
765017	765106	90	ID=MGMFFAFE_00834;Parent=MGMFFAFE_00834_gene;inference=ab initio prediction:Prodigal:2.6;locus_tag=MGMFFAFE_00834;product=hypothetical protein	765012	765101	90	ID=NHHJEJCF_00835;Parent=NHHJEJCF_00835_gene;inference=ab initio prediction:Prodigal:2.6;locus_tag=NHHJEJCF_00835;product=hypothetical protein	Yes
765054	766007	954	ID=MGMFFAFE_00835;Parent=MGMFFAFE_00835_gene;eC_number=3.6.3.33;Name=btuD_4;gene=btuD_4;inference=ab initio prediction:Prodigal:2.6,protein motif:HAMAP:MF_01005;locus_tag=MGMFFAFE_00835;product=Vitamin B12 import ATP-binding protein BtuD	765049	766002	954	ID=NHHJEJCF_00836;Parent=NHHJEJCF_00836_gene;eC_number=3.6.3.33;Name=btuD_4;gene=btuD_4;inference=ab initio prediction:Prodigal:2.6,protein motif:HAMAP:MF_01005;locus_tag=NHHJEJCF_00836;product=Vitamin B12 import ATP-binding protein BtuD	Yes
766004	766642	639	ID=MGMFFAFE_00836;Parent=MGMFFAFE_00836_gene;eC_number=3.1.3.-;db_xref=COG:COG0560;inference=ab initio prediction:Prodigal:2.6,similar to AA sequence:UniProtKB:P9WGJ1;locus_tag=MGMFFAFE_00836;product=putative phosphatase	765999	766637	639	ID=NHHJEJCF_00837;Parent=NHHJEJCF_00837_gene;eC_number=3.1.3.-;db_xref=COG:COG0560;inference=ab initio prediction:Prodigal:2.6,similar to AA sequence:UniProtKB:P9WGJ1;locus_tag=NHHJEJCF_00837;product=putative phosphatase	Yes
766666	767421	756	ID=MGMFFAFE_00837;Parent=MGMFFAFE_00837_gene;Name=hisJ;gene=hisJ;inference=ab initio prediction:Prodigal:2.6,similar to AA sequence:UniProtKB:Q46125;locus_tag=MGMFFAFE_00837;product=putative histidine-binding protein	766661	767416	756	ID=NHHJEJCF_00838;Parent=NHHJEJCF_00838_gene;Name=hisJ;gene=hisJ;inference=ab initio prediction:Prodigal:2.6,similar to AA sequence:UniProtKB:Q46125;locus_tag=NHHJEJCF_00838;product=putative histidine-binding protein	Yes
767754	768371	618	ID=MGMFFAFE_00838;Parent=MGMFFAFE_00838_gene;inference=ab initio prediction:Prodigal:2.6;locus_tag=MGMFFAFE_00838;product=hypothetical protein	767749	768474	726	ID=NHHJEJCF_00839;Parent=NHHJEJCF_00839_gene;inference=ab initio prediction:Prodigal:2.6;locus_tag=NHHJEJCF_00839;product=hypothetical protein	No
768410	769570	1161	ID=MGMFFAFE_00839;Parent=MGMFFAFE_00839_gene;inference=ab initio prediction:Prodigal:2.6;locus_tag=MGMFFAFE_00839;product=hypothetical protein	768428	769564	1137	ID=NHHJEJCF_00840;Parent=NHHJEJCF_00840_gene;inference=ab initio prediction:Prodigal:2.6;locus_tag=NHHJEJCF_00840;product=hypothetical protein	No
769982	770323	342	ID=MGMFFAFE_00840;Parent=MGMFFAFE_00840_gene;inference=ab initio prediction:Prodigal:2.6;locus_tag=MGMFFAFE_00840;product=hypothetical protein	769976	770317	342	ID=NHHJEJCF_00841;Parent=NHHJEJCF_00841_gene;inference=ab initio prediction:Prodigal:2.6;locus_tag=NHHJEJCF_00841;product=hypothetical protein	Yes
770335	770754	420	ID=MGMFFAFE_00841;Parent=MGMFFAFE_00841_gene;inference=ab initio prediction:Prodigal:2.6;locus_tag=MGMFFAFE_00841;product=hypothetical protein	770329	770748	420	ID=NHHJEJCF_00842;Parent=NHHJEJCF_00842_gene;inference=ab initio prediction:Prodigal:2.6;locus_tag=NHHJEJCF_00842;product=hypothetical protein	Yes
770886	771983	1098	ID=MGMFFAFE_00842;Parent=MGMFFAFE_00842_gene;inference=ab initio prediction:Prodigal:2.6;locus_tag=MGMFFAFE_00842;product=hypothetical protein	770880	771977	1098	ID=NHHJEJCF_00843;Parent=NHHJEJCF_00843_gene;inference=ab initio prediction:Prodigal:2.6;locus_tag=NHHJEJCF_00843;product=hypothetical protein	Yes
772064	772414	351	ID=MGMFFAFE_00843;Parent=MGMFFAFE_00843_gene;inference=ab initio prediction:Prodigal:2.6;locus_tag=MGMFFAFE_00843;product=hypothetical protein	772058	772408	351	ID=NHHJEJCF_00844;Parent=NHHJEJCF_00844_gene;inference=ab initio prediction:Prodigal:2.6;locus_tag=NHHJEJCF_00844;product=hypothetical protein	Yes
772510	772968	459	ID=MGMFFAFE_00844;Parent=MGMFFAFE_00844_gene;inference=ab initio prediction:Prodigal:2.6;locus_tag=MGMFFAFE_00844;product=hypothetical protein	772504	772962	459	ID=NHHJEJCF_00845;Parent=NHHJEJCF_00845_gene;inference=ab initio prediction:Prodigal:2.6;locus_tag=NHHJEJCF_00845;product=hypothetical protein	Yes
773449	773691	243	ID=MGMFFAFE_00845;Parent=MGMFFAFE_00845_gene;inference=ab initio prediction:Prodigal:2.6;locus_tag=MGMFFAFE_00845;product=hypothetical protein	773443	773685	243	ID=NHHJEJCF_00846;Parent=NHHJEJCF_00846_gene;inference=ab initio prediction:Prodigal:2.6;locus_tag=NHHJEJCF_00846;product=hypothetical protein	Yes
773943	774164	222	ID=MGMFFAFE_00846;Parent=MGMFFAFE_00846_gene;inference=ab initio prediction:Prodigal:2.6;locus_tag=MGMFFAFE_00846;product=hypothetical protein	773937	774158	222	ID=NHHJEJCF_00847;Parent=NHHJEJCF_00847_gene;inference=ab initio prediction:Prodigal:2.6;locus_tag=NHHJEJCF_00847;product=hypothetical protein	Yes
774415	774669	255	ID=MGMFFAFE_00847;Parent=MGMFFAFE_00847_gene;inference=ab initio prediction:Prodigal:2.6;locus_tag=MGMFFAFE_00847;product=hypothetical protein	774409	774663	255	ID=NHHJEJCF_00848;Parent=NHHJEJCF_00848_gene;inference=ab initio prediction:Prodigal:2.6;locus_tag=NHHJEJCF_00848;product=hypothetical protein	Yes
781974	782237	264	ID=MGMFFAFE_00852;Parent=MGMFFAFE_00852_gene;inference=ab initio prediction:Prodigal:2.6;locus_tag=MGMFFAFE_00852;product=hypothetical protein	781968	782231	264	ID=NHHJEJCF_00853;Parent=NHHJEJCF_00853_gene;inference=ab initio prediction:Prodigal:2.6;locus_tag=NHHJEJCF_00853;product=hypothetical protein	Yes
782242	782787	546	ID=MGMFFAFE_00853;Parent=MGMFFAFE_00853_gene;inference=ab initio prediction:Prodigal:2.6,similar to AA sequence:ISfinder:ISCco1;locus_tag=MGMFFAFE_00853;product=IS200/IS605 family transposase ISCco1	782236	782781	546	ID=NHHJEJCF_00854;Parent=NHHJEJCF_00854_gene;inference=ab initio prediction:Prodigal:2.6,similar to AA sequence:ISfinder:ISCco1;locus_tag=NHHJEJCF_00854;product=IS200/IS605 family transposase ISCco1	Yes
782888	783571	684	ID=MGMFFAFE_00854;Parent=MGMFFAFE_00854_gene;inference=ab initio prediction:Prodigal:2.6;locus_tag=MGMFFAFE_00854;product=hypothetical protein	782882	783565	684	ID=NHHJEJCF_00855;Parent=NHHJEJCF_00855_gene;inference=ab initio prediction:Prodigal:2.6;locus_tag=NHHJEJCF_00855;product=hypothetical protein	Yes
783895	785985	2091	ID=MGMFFAFE_00855;Parent=MGMFFAFE_00855_gene;Name=cirA_3;db_xref=COG:COG4771;gene=cirA_3;inference=ab initio prediction:Prodigal:2.6,similar to AA sequence:UniProtKB:P17315;locus_tag=MGMFFAFE_00855;product=Colicin I receptor	783889	785979	2091	ID=NHHJEJCF_00856;Parent=NHHJEJCF_00856_gene;Name=cirA_3;db_xref=COG:COG4771;gene=cirA_3;inference=ab initio prediction:Prodigal:2.6,similar to AA sequence:UniProtKB:P17315;locus_tag=NHHJEJCF_00856;product=Colicin I receptor	Yes
786290	787081	792	ID=MGMFFAFE_00856;Parent=MGMFFAFE_00856_gene;Name=hrcA;gene=hrcA;inference=ab initio prediction:Prodigal:2.6,protein motif:HAMAP:MF_00081;locus_tag=MGMFFAFE_00856;product=Heat-inducible transcription repressor HrcA	786284	787075	792	ID=NHHJEJCF_00857;Parent=NHHJEJCF_00857_gene;Name=hrcA;gene=hrcA;inference=ab initio prediction:Prodigal:2.6,protein motif:HAMAP:MF_00081;locus_tag=NHHJEJCF_00857;product=Heat-inducible transcription repressor HrcA	Yes
787078	787605	528	ID=MGMFFAFE_00857;Parent=MGMFFAFE_00857_gene;Name=grpE;gene=grpE;inference=ab initio prediction:Prodigal:2.6,similar to AA sequence:UniProtKB:P99086;locus_tag=MGMFFAFE_00857;product=Protein GrpE	787072	787599	528	ID=NHHJEJCF_00858;Parent=NHHJEJCF_00858_gene;Name=grpE;gene=grpE;inference=ab initio prediction:Prodigal:2.6,similar to AA sequence:UniProtKB:P99086;locus_tag=NHHJEJCF_00858;product=Protein GrpE	Yes
787627	789498	1872	ID=MGMFFAFE_00858;Parent=MGMFFAFE_00858_gene;Name=dnaK;gene=dnaK;inference=ab initio prediction:Prodigal:2.6,similar to AA sequence:UniProtKB:Q05981;locus_tag=MGMFFAFE_00858;product=Chaperone protein DnaK	787621	789492	1872	ID=NHHJEJCF_00859;Parent=NHHJEJCF_00859_gene;Name=dnaK;gene=dnaK;inference=ab initio prediction:Prodigal:2.6,similar to AA sequence:UniProtKB:Q05981;locus_tag=NHHJEJCF_00859;product=Chaperone protein DnaK	Yes
789758	790780	1023	ID=MGMFFAFE_00859;Parent=MGMFFAFE_00859_gene;db_xref=COG:COG2220;inference=ab initio prediction:Prodigal:2.6,similar to AA sequence:UniProtKB:P9WKP3;locus_tag=MGMFFAFE_00859;product=putative protein	789752	790774	1023	ID=NHHJEJCF_00860;Parent=NHHJEJCF_00860_gene;db_xref=COG:COG2220;inference=ab initio prediction:Prodigal:2.6,similar to AA sequence:UniProtKB:P9WKP3;locus_tag=NHHJEJCF_00860;product=putative protein	Yes
790850	791191	342	ID=MGMFFAFE_00860;Parent=MGMFFAFE_00860_gene;inference=ab initio prediction:Prodigal:2.6;locus_tag=MGMFFAFE_00860;product=hypothetical protein	790844	791185	342	ID=NHHJEJCF_00861;Parent=NHHJEJCF_00861_gene;inference=ab initio prediction:Prodigal:2.6;locus_tag=NHHJEJCF_00861;product=hypothetical protein	Yes
791252	792421	1170	ID=MGMFFAFE_00861;Parent=MGMFFAFE_00861_gene;eC_number=2.6.1.1;inference=ab initio prediction:Prodigal:2.6,similar to AA sequence:UniProtKB:P23034;locus_tag=MGMFFAFE_00861;product=Aspartate aminotransferase	791246	792415	1170	ID=NHHJEJCF_00862;Parent=NHHJEJCF_00862_gene;eC_number=2.6.1.1;inference=ab initio prediction:Prodigal:2.6,similar to AA sequence:UniProtKB:P23034;locus_tag=NHHJEJCF_00862;product=Aspartate aminotransferase	Yes
792594	793232	639	ID=MGMFFAFE_00862;Parent=MGMFFAFE_00862_gene;eC_number=2.3.1.30;Name=cysE;db_xref=COG:COG1045;gene=cysE;inference=ab initio prediction:Prodigal:2.6,similar to AA sequence:UniProtKB:Q06750;locus_tag=MGMFFAFE_00862;product=Serine acetyltransferase	792588	793226	639	ID=NHHJEJCF_00863;Parent=NHHJEJCF_00863_gene;eC_number=2.3.1.30;Name=cysE;db_xref=COG:COG1045;gene=cysE;inference=ab initio prediction:Prodigal:2.6,similar to AA sequence:UniProtKB:Q06750;locus_tag=NHHJEJCF_00863;product=Serine acetyltransferase	Yes
793233	795065	1833	ID=MGMFFAFE_00863;Parent=MGMFFAFE_00863_gene;eC_number=4.1.1.19;Name=speA;db_xref=COG:COG1166;gene=speA;inference=ab initio prediction:Prodigal:2.6,similar to AA sequence:UniProtKB:P21170;locus_tag=MGMFFAFE_00863;product=Biosynthetic arginine decarboxylase	793227	795059	1833	ID=NHHJEJCF_00864;Parent=NHHJEJCF_00864_gene;eC_number=4.1.1.19;Name=speA;db_xref=COG:COG1166;gene=speA;inference=ab initio prediction:Prodigal:2.6,similar to AA sequence:UniProtKB:P21170;locus_tag=NHHJEJCF_00864;product=Biosynthetic arginine decarboxylase	Yes
795065	796291	1227	ID=MGMFFAFE_00864;Parent=MGMFFAFE_00864_gene;eC_number=6.1.1.21;Name=hisS;db_xref=COG:COG0124;gene=hisS;inference=ab initio prediction:Prodigal:2.6,similar to AA sequence:UniProtKB:P60906;locus_tag=MGMFFAFE_00864;product=Histidine--tRNA ligase	795059	796285	1227	ID=NHHJEJCF_00865;Parent=NHHJEJCF_00865_gene;eC_number=6.1.1.21;Name=hisS;db_xref=COG:COG0124;gene=hisS;inference=ab initio prediction:Prodigal:2.6,similar to AA sequence:UniProtKB:P60906;locus_tag=NHHJEJCF_00865;product=Histidine--tRNA ligase	Yes
796288	796866	579	ID=MGMFFAFE_00865;Parent=MGMFFAFE_00865_gene;eC_number=2.7.4.9;Name=tmk;db_xref=COG:COG0125;gene=tmk;inference=ab initio prediction:Prodigal:2.6,similar to AA sequence:UniProtKB:O26009;locus_tag=MGMFFAFE_00865;product=Thymidylate kinase	796282	796860	579	ID=NHHJEJCF_00866;Parent=NHHJEJCF_00866_gene;eC_number=2.7.4.9;Name=tmk;db_xref=COG:COG0125;gene=tmk;inference=ab initio prediction:Prodigal:2.6,similar to AA sequence:UniProtKB:O26009;locus_tag=NHHJEJCF_00866;product=Thymidylate kinase	Yes
796857	797333	477	ID=MGMFFAFE_00866;Parent=MGMFFAFE_00866_gene;eC_number=2.7.7.3;Name=coaD;db_xref=COG:COG0669;gene=coaD;inference=ab initio prediction:Prodigal:2.6,similar to AA sequence:UniProtKB:O26010;locus_tag=MGMFFAFE_00866;product=Phosphopantetheine adenylyltransferase	796851	797327	477	ID=NHHJEJCF_00867;Parent=NHHJEJCF_00867_gene;eC_number=2.7.7.3;Name=coaD;db_xref=COG:COG0669;gene=coaD;inference=ab initio prediction:Prodigal:2.6,similar to AA sequence:UniProtKB:O26010;locus_tag=NHHJEJCF_00867;product=Phosphopantetheine adenylyltransferase	Yes
797373	797936	564	ID=MGMFFAFE_00867;Parent=MGMFFAFE_00867_gene;eC_number=2.5.1.129;Name=bsdB;db_xref=COG:COG0163;gene=bsdB;inference=ab initio prediction:Prodigal:2.6,similar to AA sequence:UniProtKB:P94404;locus_tag=MGMFFAFE_00867;product=putative UbiX-like flavin prenyltransferase	797367	797930	564	ID=NHHJEJCF_00868;Parent=NHHJEJCF_00868_gene;eC_number=2.5.1.129;Name=bsdB;db_xref=COG:COG0163;gene=bsdB;inference=ab initio prediction:Prodigal:2.6,similar to AA sequence:UniProtKB:P94404;locus_tag=NHHJEJCF_00868;product=putative UbiX-like flavin prenyltransferase	Yes
797933	798595	663	ID=MGMFFAFE_00868;Parent=MGMFFAFE_00868_gene;inference=ab initio prediction:Prodigal:2.6;locus_tag=MGMFFAFE_00868;product=hypothetical protein	797927	798589	663	ID=NHHJEJCF_00869;Parent=NHHJEJCF_00869_gene;inference=ab initio prediction:Prodigal:2.6;locus_tag=NHHJEJCF_00869;product=hypothetical protein	Yes
798679	799455	777	ID=MGMFFAFE_00869;Parent=MGMFFAFE_00869_gene;Name=metQ_1;db_xref=COG:COG1464;gene=metQ_1;inference=ab initio prediction:Prodigal:2.6,similar to AA sequence:UniProtKB:O32167;locus_tag=MGMFFAFE_00869;product=Methionine-binding lipoprotein MetQ	798673	799449	777	ID=NHHJEJCF_00870;Parent=NHHJEJCF_00870_gene;Name=metQ_1;db_xref=COG:COG1464;gene=metQ_1;inference=ab initio prediction:Prodigal:2.6,similar to AA sequence:UniProtKB:O32167;locus_tag=NHHJEJCF_00870;product=Methionine-binding lipoprotein MetQ	Yes
799465	800235	771	ID=MGMFFAFE_00870;Parent=MGMFFAFE_00870_gene;Name=nlpA;db_xref=COG:COG1464;gene=nlpA;inference=ab initio prediction:Prodigal:2.6,similar to AA sequence:UniProtKB:P04846;locus_tag=MGMFFAFE_00870;product=Lipoprotein 28	799459	800229	771	ID=NHHJEJCF_00871;Parent=NHHJEJCF_00871_gene;Name=nlpA;db_xref=COG:COG1464;gene=nlpA;inference=ab initio prediction:Prodigal:2.6,similar to AA sequence:UniProtKB:P04846;locus_tag=NHHJEJCF_00871;product=Lipoprotein 28	Yes
800284	801057	774	ID=MGMFFAFE_00871;Parent=MGMFFAFE_00871_gene;Name=metQ_2;db_xref=COG:COG1464;gene=metQ_2;inference=ab initio prediction:Prodigal:2.6,similar to AA sequence:UniProtKB:P28635;locus_tag=MGMFFAFE_00871;product=D-methionine-binding lipoprotein MetQ	800278	801051	774	ID=NHHJEJCF_00872;Parent=NHHJEJCF_00872_gene;Name=metQ_2;db_xref=COG:COG1464;gene=metQ_2;inference=ab initio prediction:Prodigal:2.6,similar to AA sequence:UniProtKB:P28635;locus_tag=NHHJEJCF_00872;product=D-methionine-binding lipoprotein MetQ	Yes
801247	802158	912	ID=MGMFFAFE_00872;Parent=MGMFFAFE_00872_gene;inference=ab initio prediction:Prodigal:2.6;locus_tag=MGMFFAFE_00872;product=hypothetical protein	801241	802152	912	ID=NHHJEJCF_00873;Parent=NHHJEJCF_00873_gene;inference=ab initio prediction:Prodigal:2.6;locus_tag=NHHJEJCF_00873;product=hypothetical protein	Yes
802155	803165	1011	ID=MGMFFAFE_00873;Parent=MGMFFAFE_00873_gene;eC_number=3.6.3.-;Name=metN_1;db_xref=COG:COG1135;gene=metN_1;inference=ab initio prediction:Prodigal:2.6,similar to AA sequence:UniProtKB:O32169;locus_tag=MGMFFAFE_00873;product=Methionine import ATP-binding protein MetN	802149	803159	1011	ID=NHHJEJCF_00874;Parent=NHHJEJCF_00874_gene;eC_number=3.6.3.-;Name=metN_1;db_xref=COG:COG1135;gene=metN_1;inference=ab initio prediction:Prodigal:2.6,similar to AA sequence:UniProtKB:O32169;locus_tag=NHHJEJCF_00874;product=Methionine import ATP-binding protein MetN	Yes
803170	805782	2613	ID=MGMFFAFE_00874;Parent=MGMFFAFE_00874_gene;eC_number=6.1.1.9;Name=valS;db_xref=COG:COG0525;gene=valS;inference=ab initio prediction:Prodigal:2.6,similar to AA sequence:UniProtKB:Q72E47;locus_tag=MGMFFAFE_00874;product=Valine--tRNA ligase	803164	805776	2613	ID=NHHJEJCF_00875;Parent=NHHJEJCF_00875_gene;eC_number=6.1.1.9;Name=valS;db_xref=COG:COG0525;gene=valS;inference=ab initio prediction:Prodigal:2.6,similar to AA sequence:UniProtKB:Q72E47;locus_tag=NHHJEJCF_00875;product=Valine--tRNA ligase	Yes
805805	806824	1020	ID=MGMFFAFE_00875;Parent=MGMFFAFE_00875_gene;inference=ab initio prediction:Prodigal:2.6;locus_tag=MGMFFAFE_00875;product=hypothetical protein	805799	806818	1020	ID=NHHJEJCF_00876;Parent=NHHJEJCF_00876_gene;inference=ab initio prediction:Prodigal:2.6;locus_tag=NHHJEJCF_00876;product=hypothetical protein	Yes
806953	808983	2031	ID=MGMFFAFE_00876;Parent=MGMFFAFE_00876_gene;eC_number=3.6.4.12;Name=uvrD;db_xref=COG:COG0210;gene=uvrD;inference=ab initio prediction:Prodigal:2.6,similar to AA sequence:UniProtKB:P03018;locus_tag=MGMFFAFE_00876;product=DNA helicase II	806947	808977	2031	ID=NHHJEJCF_00877;Parent=NHHJEJCF_00877_gene;eC_number=3.6.4.12;Name=uvrD;db_xref=COG:COG0210;gene=uvrD;inference=ab initio prediction:Prodigal:2.6,similar to AA sequence:UniProtKB:P03018;locus_tag=NHHJEJCF_00877;product=DNA helicase II	Yes
809024	809764	741	ID=MGMFFAFE_00877;Parent=MGMFFAFE_00877_gene;inference=ab initio prediction:Prodigal:2.6;locus_tag=MGMFFAFE_00877;product=hypothetical protein	809018	809758	741	ID=NHHJEJCF_00878;Parent=NHHJEJCF_00878_gene;inference=ab initio prediction:Prodigal:2.6;locus_tag=NHHJEJCF_00878;product=hypothetical protein	Yes
809863	810390	528	ID=MGMFFAFE_00878;Parent=MGMFFAFE_00878_gene;eC_number=1.11.1.15;Name=tpx;db_xref=COG:COG2077;gene=tpx;inference=ab initio prediction:Prodigal:2.6,similar to AA sequence:UniProtKB:O66780;locus_tag=MGMFFAFE_00878;product=Thiol peroxidase	809857	810384	528	ID=NHHJEJCF_00879;Parent=NHHJEJCF_00879_gene;eC_number=1.11.1.15;Name=tpx;db_xref=COG:COG2077;gene=tpx;inference=ab initio prediction:Prodigal:2.6,similar to AA sequence:UniProtKB:O66780;locus_tag=NHHJEJCF_00879;product=Thiol peroxidase	Yes
810637	813411	2775	ID=MGMFFAFE_00879;Parent=MGMFFAFE_00879_gene;eC_number=1.9.6.1;Name=napA_1;gene=napA_1;inference=ab initio prediction:Prodigal:2.6,similar to AA sequence:UniProtKB:P39185;locus_tag=MGMFFAFE_00879;product=Periplasmic nitrate reductase	810631	813405	2775	ID=NHHJEJCF_00880;Parent=NHHJEJCF_00880_gene;eC_number=1.9.6.1;Name=napA_1;gene=napA_1;inference=ab initio prediction:Prodigal:2.6,similar to AA sequence:UniProtKB:P39185;locus_tag=NHHJEJCF_00880;product=Periplasmic nitrate reductase	Yes
813429	814169	741	ID=MGMFFAFE_00880;Parent=MGMFFAFE_00880_gene;Name=napG;db_xref=COG:COG1145;gene=napG;inference=ab initio prediction:Prodigal:2.6,similar to AA sequence:UniProtKB:P0AAL3;locus_tag=MGMFFAFE_00880;product=Ferredoxin-type protein NapG	813423	814163	741	ID=NHHJEJCF_00881;Parent=NHHJEJCF_00881_gene;Name=napG;db_xref=COG:COG1145;gene=napG;inference=ab initio prediction:Prodigal:2.6,similar to AA sequence:UniProtKB:P0AAL3;locus_tag=NHHJEJCF_00881;product=Ferredoxin-type protein NapG	Yes
814169	814948	780	ID=MGMFFAFE_00881;Parent=MGMFFAFE_00881_gene;Name=napH;db_xref=COG:COG0348;gene=napH;inference=ab initio prediction:Prodigal:2.6,similar to AA sequence:UniProtKB:P33934;locus_tag=MGMFFAFE_00881;product=Ferredoxin-type protein NapH	814163	814942	780	ID=NHHJEJCF_00882;Parent=NHHJEJCF_00882_gene;Name=napH;db_xref=COG:COG0348;gene=napH;inference=ab initio prediction:Prodigal:2.6,similar to AA sequence:UniProtKB:P33934;locus_tag=NHHJEJCF_00882;product=Ferredoxin-type protein NapH	Yes
814948	815469	522	ID=MGMFFAFE_00882;Parent=MGMFFAFE_00882_gene;Name=napB;gene=napB;inference=ab initio prediction:Prodigal:2.6,similar to AA sequence:UniProtKB:P39186;locus_tag=MGMFFAFE_00882;product=Periplasmic nitrate reductase%2C electron transfer subunit	814942	815463	522	ID=NHHJEJCF_00883;Parent=NHHJEJCF_00883_gene;Name=napB;gene=napB;inference=ab initio prediction:Prodigal:2.6,similar to AA sequence:UniProtKB:P39186;locus_tag=NHHJEJCF_00883;product=Periplasmic nitrate reductase%2C electron transfer subunit	Yes
815474	816388	915	ID=MGMFFAFE_00883;Parent=MGMFFAFE_00883_gene;inference=ab initio prediction:Prodigal:2.6;locus_tag=MGMFFAFE_00883;product=hypothetical protein	815468	816382	915	ID=NHHJEJCF_00884;Parent=NHHJEJCF_00884_gene;inference=ab initio prediction:Prodigal:2.6;locus_tag=NHHJEJCF_00884;product=hypothetical protein	Yes
816381	816719	339	ID=MGMFFAFE_00884;Parent=MGMFFAFE_00884_gene;inference=ab initio prediction:Prodigal:2.6;locus_tag=MGMFFAFE_00884;product=hypothetical protein	816375	816713	339	ID=NHHJEJCF_00885;Parent=NHHJEJCF_00885_gene;inference=ab initio prediction:Prodigal:2.6;locus_tag=NHHJEJCF_00885;product=hypothetical protein	Yes
816732	816905	174	ID=MGMFFAFE_00885;Parent=MGMFFAFE_00885_gene;inference=ab initio prediction:Prodigal:2.6;locus_tag=MGMFFAFE_00885;product=hypothetical protein	816726	816899	174	ID=NHHJEJCF_00886;Parent=NHHJEJCF_00886_gene;inference=ab initio prediction:Prodigal:2.6;locus_tag=NHHJEJCF_00886;product=hypothetical protein	Yes
816987	817232	246	ID=MGMFFAFE_00886;Parent=MGMFFAFE_00886_gene;inference=ab initio prediction:Prodigal:2.6;locus_tag=MGMFFAFE_00886;product=hypothetical protein	816981	817226	246	ID=NHHJEJCF_00887;Parent=NHHJEJCF_00887_gene;inference=ab initio prediction:Prodigal:2.6;locus_tag=NHHJEJCF_00887;product=hypothetical protein	Yes
817229	817720	492	ID=MGMFFAFE_00887;Parent=MGMFFAFE_00887_gene;inference=ab initio prediction:Prodigal:2.6;locus_tag=MGMFFAFE_00887;product=hypothetical protein	817223	817714	492	ID=NHHJEJCF_00888;Parent=NHHJEJCF_00888_gene;inference=ab initio prediction:Prodigal:2.6;locus_tag=NHHJEJCF_00888;product=hypothetical protein	Yes
817689	818807	1119	ID=MGMFFAFE_00888;Parent=MGMFFAFE_00888_gene;eC_number=2.7.7.72;Name=cca;gene=cca;inference=ab initio prediction:Prodigal:2.6,protein motif:HAMAP:MF_01262;locus_tag=MGMFFAFE_00888;product=CCA-adding enzyme	817683	818801	1119	ID=NHHJEJCF_00889;Parent=NHHJEJCF_00889_gene;eC_number=2.7.7.72;Name=cca;gene=cca;inference=ab initio prediction:Prodigal:2.6,protein motif:HAMAP:MF_01262;locus_tag=NHHJEJCF_00889;product=CCA-adding enzyme	Yes
818804	819628	825	ID=MGMFFAFE_00889;Parent=MGMFFAFE_00889_gene;eC_number=3.5.1.10;Name=purU;db_xref=COG:COG0788;gene=purU;inference=ab initio prediction:Prodigal:2.6,similar to AA sequence:UniProtKB:P37051;locus_tag=MGMFFAFE_00889;product=Formyltetrahydrofolate deformylase	818798	819622	825	ID=NHHJEJCF_00890;Parent=NHHJEJCF_00890_gene;eC_number=3.5.1.10;Name=purU;db_xref=COG:COG0788;gene=purU;inference=ab initio prediction:Prodigal:2.6,similar to AA sequence:UniProtKB:P37051;locus_tag=NHHJEJCF_00890;product=Formyltetrahydrofolate deformylase	Yes
819625	820893	1269	ID=MGMFFAFE_00890;Parent=MGMFFAFE_00890_gene;eC_number=4.4.1.16;Name=sufS;gene=sufS;inference=ab initio prediction:Prodigal:2.6,protein motif:HAMAP:MF_01831;locus_tag=MGMFFAFE_00890;product=Cysteine desulfurase	819619	820887	1269	ID=NHHJEJCF_00891;Parent=NHHJEJCF_00891_gene;eC_number=4.4.1.16;Name=sufS;gene=sufS;inference=ab initio prediction:Prodigal:2.6,protein motif:HAMAP:MF_01831;locus_tag=NHHJEJCF_00891;product=Cysteine desulfurase	Yes
820935	821813	879	ID=MGMFFAFE_00891;Parent=MGMFFAFE_00891_gene;inference=ab initio prediction:Prodigal:2.6;locus_tag=MGMFFAFE_00891;product=hypothetical protein	820929	821807	879	ID=NHHJEJCF_00892;Parent=NHHJEJCF_00892_gene;inference=ab initio prediction:Prodigal:2.6;locus_tag=NHHJEJCF_00892;product=hypothetical protein	Yes
821817	822836	1020	ID=MGMFFAFE_00892;Parent=MGMFFAFE_00892_gene;eC_number=2.7.-.-;Name=sasA_1;gene=sasA_1;inference=ab initio prediction:Prodigal:2.6,protein motif:HAMAP:MF_01837;locus_tag=MGMFFAFE_00892;product=Adaptive-response sensory-kinase SasA	821811	822830	1020	ID=NHHJEJCF_00893;Parent=NHHJEJCF_00893_gene;eC_number=2.7.-.-;Name=sasA_1;gene=sasA_1;inference=ab initio prediction:Prodigal:2.6,protein motif:HAMAP:MF_01837;locus_tag=NHHJEJCF_00893;product=Adaptive-response sensory-kinase SasA	Yes
822935	824239	1305	ID=MGMFFAFE_00893;Parent=MGMFFAFE_00893_gene;inference=ab initio prediction:Prodigal:2.6;locus_tag=MGMFFAFE_00893;product=hypothetical protein	822929	824233	1305	ID=NHHJEJCF_00894;Parent=NHHJEJCF_00894_gene;inference=ab initio prediction:Prodigal:2.6;locus_tag=NHHJEJCF_00894;product=hypothetical protein	Yes
824297	825724	1428	ID=MGMFFAFE_00894;Parent=MGMFFAFE_00894_gene;eC_number=6.3.2.10;Name=murF;gene=murF;inference=ab initio prediction:Prodigal:2.6,protein motif:HAMAP:MF_02019;locus_tag=MGMFFAFE_00894;product=UDP-N-acetylmuramoyl-tripeptide--D-alanyl-D-alanine ligase	824291	825718	1428	ID=NHHJEJCF_00895;Parent=NHHJEJCF_00895_gene;eC_number=6.3.2.10;Name=murF;gene=murF;inference=ab initio prediction:Prodigal:2.6,protein motif:HAMAP:MF_02019;locus_tag=NHHJEJCF_00895;product=UDP-N-acetylmuramoyl-tripeptide--D-alanyl-D-alanine ligase	Yes
825725	826444	720	ID=MGMFFAFE_00895;Parent=MGMFFAFE_00895_gene;eC_number=4.2.99.20;Name=menH;gene=menH;inference=ab initio prediction:Prodigal:2.6,protein motif:HAMAP:MF_01660;locus_tag=MGMFFAFE_00895;product=2-succinyl-6-hydroxy-2%2C4-cyclohexadiene-1-carboxylate synthase	825719	826438	720	ID=NHHJEJCF_00896;Parent=NHHJEJCF_00896_gene;eC_number=4.2.99.20;Name=menH;gene=menH;inference=ab initio prediction:Prodigal:2.6,protein motif:HAMAP:MF_01660;locus_tag=NHHJEJCF_00896;product=2-succinyl-6-hydroxy-2%2C4-cyclohexadiene-1-carboxylate synthase	Yes
826446	826661	216	ID=MGMFFAFE_00896;Parent=MGMFFAFE_00896_gene;inference=ab initio prediction:Prodigal:2.6;locus_tag=MGMFFAFE_00896;product=hypothetical protein	826440	826655	216	ID=NHHJEJCF_00897;Parent=NHHJEJCF_00897_gene;inference=ab initio prediction:Prodigal:2.6;locus_tag=NHHJEJCF_00897;product=hypothetical protein	Yes
826721	827761	1041	ID=MGMFFAFE_00897;Parent=MGMFFAFE_00897_gene;eC_number=6.3.2.4;Name=ddl;db_xref=COG:COG1181;gene=ddl;inference=ab initio prediction:Prodigal:2.6,similar to AA sequence:UniProtKB:P56191;locus_tag=MGMFFAFE_00897;product=D-alanine--D-alanine ligase	826715	827755	1041	ID=NHHJEJCF_00898;Parent=NHHJEJCF_00898_gene;eC_number=6.3.2.4;Name=ddl;db_xref=COG:COG1181;gene=ddl;inference=ab initio prediction:Prodigal:2.6,similar to AA sequence:UniProtKB:P56191;locus_tag=NHHJEJCF_00898;product=D-alanine--D-alanine ligase	Yes
827771	828322	552	ID=MGMFFAFE_00898;Parent=MGMFFAFE_00898_gene;eC_number=3.6.4.12;Name=ruvA;db_xref=COG:COG0632;gene=ruvA;inference=ab initio prediction:Prodigal:2.6,similar to AA sequence:UniProtKB:P0A809;locus_tag=MGMFFAFE_00898;product=Holliday junction ATP-dependent DNA helicase RuvA	827765	828316	552	ID=NHHJEJCF_00899;Parent=NHHJEJCF_00899_gene;eC_number=3.6.4.12;Name=ruvA;db_xref=COG:COG0632;gene=ruvA;inference=ab initio prediction:Prodigal:2.6,similar to AA sequence:UniProtKB:P0A809;locus_tag=NHHJEJCF_00899;product=Holliday junction ATP-dependent DNA helicase RuvA	Yes
828298	830157	1860	ID=MGMFFAFE_00899;Parent=MGMFFAFE_00899_gene;inference=ab initio prediction:Prodigal:2.6;locus_tag=MGMFFAFE_00899;product=hypothetical protein	828292	830151	1860	ID=NHHJEJCF_00900;Parent=NHHJEJCF_00900_gene;inference=ab initio prediction:Prodigal:2.6;locus_tag=NHHJEJCF_00900;product=hypothetical protein	Yes
830261	831712	1452	ID=MGMFFAFE_00900;Parent=MGMFFAFE_00900_gene;Name=murJ;db_xref=COG:COG0728;gene=murJ;inference=ab initio prediction:Prodigal:2.6,similar to AA sequence:UniProtKB:P37169;locus_tag=MGMFFAFE_00900;product=putative lipid II flippase MurJ	830255	831706	1452	ID=NHHJEJCF_00901;Parent=NHHJEJCF_00901_gene;Name=murJ;db_xref=COG:COG0728;gene=murJ;inference=ab initio prediction:Prodigal:2.6,similar to AA sequence:UniProtKB:P37169;locus_tag=NHHJEJCF_00901;product=putative lipid II flippase MurJ	Yes
831712	833100	1389	ID=MGMFFAFE_00901;Parent=MGMFFAFE_00901_gene;eC_number=6.1.1.16;Name=cysS;db_xref=COG:COG0215;gene=cysS;inference=ab initio prediction:Prodigal:2.6,similar to AA sequence:UniProtKB:Q83BL7;locus_tag=MGMFFAFE_00901;product=Cysteine--tRNA ligase	831706	833094	1389	ID=NHHJEJCF_00902;Parent=NHHJEJCF_00902_gene;eC_number=6.1.1.16;Name=cysS;db_xref=COG:COG0215;gene=cysS;inference=ab initio prediction:Prodigal:2.6,similar to AA sequence:UniProtKB:Q83BL7;locus_tag=NHHJEJCF_00902;product=Cysteine--tRNA ligase	Yes
833093	834835	1743	ID=MGMFFAFE_00902;Parent=MGMFFAFE_00902_gene;eC_number=3.6.3.-;Name=msbA;gene=msbA;inference=ab initio prediction:Prodigal:2.6,similar to AA sequence:UniProtKB:Q14JW6;locus_tag=MGMFFAFE_00902;product=Lipid A export ATP-binding/permease protein MsbA	833087	834829	1743	ID=NHHJEJCF_00903;Parent=NHHJEJCF_00903_gene;eC_number=3.6.3.-;Name=msbA;gene=msbA;inference=ab initio prediction:Prodigal:2.6,similar to AA sequence:UniProtKB:Q14JW6;locus_tag=NHHJEJCF_00903;product=Lipid A export ATP-binding/permease protein MsbA	Yes
834867	835925	1059	ID=MGMFFAFE_00903;Parent=MGMFFAFE_00903_gene;eC_number=1.3.5.2;Name=pyrD;gene=pyrD;inference=ab initio prediction:Prodigal:2.6,similar to AA sequence:UniProtKB:B5Z6I2;locus_tag=MGMFFAFE_00903;product=Dihydroorotate dehydrogenase (quinone)	834861	835919	1059	ID=NHHJEJCF_00904;Parent=NHHJEJCF_00904_gene;eC_number=1.3.5.2;Name=pyrD;gene=pyrD;inference=ab initio prediction:Prodigal:2.6,similar to AA sequence:UniProtKB:B5Z6I2;locus_tag=NHHJEJCF_00904;product=Dihydroorotate dehydrogenase (quinone)	Yes
835922	837172	1251	ID=MGMFFAFE_00904;Parent=MGMFFAFE_00904_gene;eC_number=3.4.24.-;db_xref=COG:COG0612;inference=ab initio prediction:Prodigal:2.6,similar to AA sequence:UniProtKB:P9WHT5;locus_tag=MGMFFAFE_00904;product=putative zinc protease	835916	837166	1251	ID=NHHJEJCF_00905;Parent=NHHJEJCF_00905_gene;eC_number=3.4.24.-;db_xref=COG:COG0612;inference=ab initio prediction:Prodigal:2.6,similar to AA sequence:UniProtKB:P9WHT5;locus_tag=NHHJEJCF_00905;product=putative zinc protease	Yes
837165	838061	897	ID=MGMFFAFE_00905;Parent=MGMFFAFE_00905_gene;eC_number=4.3.3.7;Name=dapA_2;db_xref=COG:COG0329;gene=dapA_2;inference=ab initio prediction:Prodigal:2.6,similar to AA sequence:UniProtKB:Q9PPB4;locus_tag=MGMFFAFE_00905;product=4-hydroxy-tetrahydrodipicolinate synthase	837159	838055	897	ID=NHHJEJCF_00906;Parent=NHHJEJCF_00906_gene;eC_number=4.3.3.7;Name=dapA_2;db_xref=COG:COG0329;gene=dapA_2;inference=ab initio prediction:Prodigal:2.6,similar to AA sequence:UniProtKB:Q9PPB4;locus_tag=NHHJEJCF_00906;product=4-hydroxy-tetrahydrodipicolinate synthase	Yes
838061	838840	780	ID=MGMFFAFE_00906;Parent=MGMFFAFE_00906_gene;eC_number=1.3.1.104;Name=fabL;gene=fabL;inference=ab initio prediction:Prodigal:2.6,similar to AA sequence:UniProtKB:P71079;locus_tag=MGMFFAFE_00906;product=Enoyl-[acyl-carrier-protein] reductase [NADPH] FabL	838055	838834	780	ID=NHHJEJCF_00907;Parent=NHHJEJCF_00907_gene;eC_number=1.3.1.104;Name=fabL;gene=fabL;inference=ab initio prediction:Prodigal:2.6,similar to AA sequence:UniProtKB:P71079;locus_tag=NHHJEJCF_00907;product=Enoyl-[acyl-carrier-protein] reductase [NADPH] FabL	Yes
838881	839186	306	ID=MGMFFAFE_00907;Parent=MGMFFAFE_00907_gene;inference=ab initio prediction:Prodigal:2.6;locus_tag=MGMFFAFE_00907;product=hypothetical protein	838875	839180	306	ID=NHHJEJCF_00908;Parent=NHHJEJCF_00908_gene;inference=ab initio prediction:Prodigal:2.6;locus_tag=NHHJEJCF_00908;product=hypothetical protein	Yes
839198	839794	597	ID=MGMFFAFE_00908;Parent=MGMFFAFE_00908_gene;eC_number=3.-.-.-;inference=ab initio prediction:Prodigal:2.6,similar to AA sequence:UniProtKB:P9WMW3;locus_tag=MGMFFAFE_00908;product=putative protein	839192	839788	597	ID=NHHJEJCF_00909;Parent=NHHJEJCF_00909_gene;eC_number=3.-.-.-;inference=ab initio prediction:Prodigal:2.6,similar to AA sequence:UniProtKB:P9WMW3;locus_tag=NHHJEJCF_00909;product=putative protein	Yes
839868	840608	741	ID=MGMFFAFE_00909;Parent=MGMFFAFE_00909_gene;eC_number=6.3.1.5;Name=nadE;db_xref=COG:COG0171;gene=nadE;inference=ab initio prediction:Prodigal:2.6,similar to AA sequence:UniProtKB:Q9PPB0;locus_tag=MGMFFAFE_00909;product=NH(3)-dependent NAD(+) synthetase	839862	840602	741	ID=NHHJEJCF_00910;Parent=NHHJEJCF_00910_gene;eC_number=6.3.1.5;Name=nadE;db_xref=COG:COG0171;gene=nadE;inference=ab initio prediction:Prodigal:2.6,similar to AA sequence:UniProtKB:Q9PPB0;locus_tag=NHHJEJCF_00910;product=NH(3)-dependent NAD(+) synthetase	Yes
840612	841538	927	ID=MGMFFAFE_00910;Parent=MGMFFAFE_00910_gene;eC_number=2.7.1.130;Name=lpxK;gene=lpxK;inference=ab initio prediction:Prodigal:2.6,protein motif:HAMAP:MF_00409;locus_tag=MGMFFAFE_00910;product=Tetraacyldisaccharide 4'-kinase	840606	841532	927	ID=NHHJEJCF_00911;Parent=NHHJEJCF_00911_gene;eC_number=2.7.1.130;Name=lpxK;gene=lpxK;inference=ab initio prediction:Prodigal:2.6,protein motif:HAMAP:MF_00409;locus_tag=NHHJEJCF_00911;product=Tetraacyldisaccharide 4'-kinase	Yes
841535	842947	1413	ID=MGMFFAFE_00911;Parent=MGMFFAFE_00911_gene;eC_number=4.2.3.1;Name=thrC;db_xref=COG:COG0498;gene=thrC;inference=ab initio prediction:Prodigal:2.6,similar to AA sequence:UniProtKB:P23669;locus_tag=MGMFFAFE_00911;product=Threonine synthase	841529	842941	1413	ID=NHHJEJCF_00912;Parent=NHHJEJCF_00912_gene;eC_number=4.2.3.1;Name=thrC;db_xref=COG:COG0498;gene=thrC;inference=ab initio prediction:Prodigal:2.6,similar to AA sequence:UniProtKB:P23669;locus_tag=NHHJEJCF_00912;product=Threonine synthase	Yes
842944	843663	720	ID=MGMFFAFE_00912;Parent=MGMFFAFE_00912_gene;eC_number=2.7.7.38;Name=kdsB;db_xref=COG:COG1212;gene=kdsB;inference=ab initio prediction:Prodigal:2.6,similar to AA sequence:UniProtKB:Q9KQX2;locus_tag=MGMFFAFE_00912;product=3-deoxy-manno-octulosonate cytidylyltransferase	842938	843657	720	ID=NHHJEJCF_00913;Parent=NHHJEJCF_00913_gene;eC_number=2.7.7.38;Name=kdsB;db_xref=COG:COG1212;gene=kdsB;inference=ab initio prediction:Prodigal:2.6,similar to AA sequence:UniProtKB:Q9KQX2;locus_tag=NHHJEJCF_00913;product=3-deoxy-manno-octulosonate cytidylyltransferase	Yes
843750	844997	1248	ID=MGMFFAFE_00913;Parent=MGMFFAFE_00913_gene;inference=ab initio prediction:Prodigal:2.6;locus_tag=MGMFFAFE_00913;product=hypothetical protein	843744	844991	1248	ID=NHHJEJCF_00914;Parent=NHHJEJCF_00914_gene;inference=ab initio prediction:Prodigal:2.6;locus_tag=NHHJEJCF_00914;product=hypothetical protein	Yes
845091	845861	771	ID=MGMFFAFE_00914;Parent=MGMFFAFE_00914_gene;Name=fliY;db_xref=COG:COG0834;gene=fliY;inference=ab initio prediction:Prodigal:2.6,similar to AA sequence:UniProtKB:P0AEM9;locus_tag=MGMFFAFE_00914;product=L-cystine-binding protein FliY	845085	845855	771	ID=NHHJEJCF_00915;Parent=NHHJEJCF_00915_gene;Name=fliY;db_xref=COG:COG0834;gene=fliY;inference=ab initio prediction:Prodigal:2.6,similar to AA sequence:UniProtKB:P0AEM9;locus_tag=NHHJEJCF_00915;product=L-cystine-binding protein FliY	Yes
845877	846611	735	ID=MGMFFAFE_00915;Parent=MGMFFAFE_00915_gene;Name=fliP;db_xref=COG:COG1338;gene=fliP;inference=ab initio prediction:Prodigal:2.6,similar to AA sequence:UniProtKB:P54700;locus_tag=MGMFFAFE_00915;product=Flagellar biosynthetic protein FliP	845871	846605	735	ID=NHHJEJCF_00916;Parent=NHHJEJCF_00916_gene;Name=fliP;db_xref=COG:COG1338;gene=fliP;inference=ab initio prediction:Prodigal:2.6,similar to AA sequence:UniProtKB:P54700;locus_tag=NHHJEJCF_00916;product=Flagellar biosynthetic protein FliP	Yes
846755	848044	1290	ID=MGMFFAFE_00916;Parent=MGMFFAFE_00916_gene;Name=glmU_1;db_xref=COG:COG1207;gene=glmU_1;inference=ab initio prediction:Prodigal:2.6,similar to AA sequence:UniProtKB:Q97R46;locus_tag=MGMFFAFE_00916;product=Bifunctional protein GlmU	846749	848038	1290	ID=NHHJEJCF_00917;Parent=NHHJEJCF_00917_gene;Name=glmU_1;db_xref=COG:COG1207;gene=glmU_1;inference=ab initio prediction:Prodigal:2.6,similar to AA sequence:UniProtKB:Q97R46;locus_tag=NHHJEJCF_00917;product=Bifunctional protein GlmU	Yes
848041	849195	1155	ID=MGMFFAFE_00917;Parent=MGMFFAFE_00917_gene;Name=coaBC;db_xref=COG:COG0452;gene=coaBC;inference=ab initio prediction:Prodigal:2.6,similar to AA sequence:UniProtKB:P9WNZ1;locus_tag=MGMFFAFE_00917;product=Coenzyme A biosynthesis bifunctional protein CoaBC	848035	849189	1155	ID=NHHJEJCF_00918;Parent=NHHJEJCF_00918_gene;Name=coaBC;db_xref=COG:COG0452;gene=coaBC;inference=ab initio prediction:Prodigal:2.6,similar to AA sequence:UniProtKB:P9WNZ1;locus_tag=NHHJEJCF_00918;product=Coenzyme A biosynthesis bifunctional protein CoaBC	Yes
849192	849809	618	ID=MGMFFAFE_00918;Parent=MGMFFAFE_00918_gene;inference=ab initio prediction:Prodigal:2.6;locus_tag=MGMFFAFE_00918;product=hypothetical protein	849186	849803	618	ID=NHHJEJCF_00919;Parent=NHHJEJCF_00919_gene;inference=ab initio prediction:Prodigal:2.6;locus_tag=NHHJEJCF_00919;product=hypothetical protein	Yes
849813	850481	669	ID=MGMFFAFE_00919;Parent=MGMFFAFE_00919_gene;eC_number=2.5.1.-;Name=uppS;db_xref=COG:COG0020;gene=uppS;inference=ab initio prediction:Prodigal:2.6,similar to AA sequence:UniProtKB:Q9PP99;locus_tag=MGMFFAFE_00919;product=Isoprenyl transferase	849807	850475	669	ID=NHHJEJCF_00920;Parent=NHHJEJCF_00920_gene;eC_number=2.5.1.-;Name=uppS;db_xref=COG:COG0020;gene=uppS;inference=ab initio prediction:Prodigal:2.6,similar to AA sequence:UniProtKB:Q9PP99;locus_tag=NHHJEJCF_00920;product=Isoprenyl transferase	Yes
850478	851254	777	ID=MGMFFAFE_00920;Parent=MGMFFAFE_00920_gene;inference=ab initio prediction:Prodigal:2.6;locus_tag=MGMFFAFE_00920;product=hypothetical protein	850472	851248	777	ID=NHHJEJCF_00921;Parent=NHHJEJCF_00921_gene;inference=ab initio prediction:Prodigal:2.6;locus_tag=NHHJEJCF_00921;product=hypothetical protein	Yes
851254	852279	1026	ID=MGMFFAFE_00921;Parent=MGMFFAFE_00921_gene;inference=ab initio prediction:Prodigal:2.6;locus_tag=MGMFFAFE_00921;product=hypothetical protein	851248	852273	1026	ID=NHHJEJCF_00922;Parent=NHHJEJCF_00922_gene;inference=ab initio prediction:Prodigal:2.6;locus_tag=NHHJEJCF_00922;product=hypothetical protein	Yes
852279	853001	723	ID=MGMFFAFE_00922;Parent=MGMFFAFE_00922_gene;eC_number=5.4.99.12;Name=truA;db_xref=COG:COG0101;gene=truA;inference=ab initio prediction:Prodigal:2.6,similar to AA sequence:UniProtKB:P9WHP9;locus_tag=MGMFFAFE_00922;product=tRNA pseudouridine synthase A	852273	852995	723	ID=NHHJEJCF_00923;Parent=NHHJEJCF_00923_gene;eC_number=5.4.99.12;Name=truA;db_xref=COG:COG0101;gene=truA;inference=ab initio prediction:Prodigal:2.6,similar to AA sequence:UniProtKB:P9WHP9;locus_tag=NHHJEJCF_00923;product=tRNA pseudouridine synthase A	Yes
852998	854209	1212	ID=MGMFFAFE_00923;Parent=MGMFFAFE_00923_gene;eC_number=4.3.1.19;Name=tdcB;db_xref=COG:COG1171;gene=tdcB;inference=ab initio prediction:Prodigal:2.6,similar to AA sequence:UniProtKB:Q74FW6;locus_tag=MGMFFAFE_00923;product=L-threonine ammonia-lyase	852992	854203	1212	ID=NHHJEJCF_00924;Parent=NHHJEJCF_00924_gene;eC_number=4.3.1.19;Name=tdcB;db_xref=COG:COG1171;gene=tdcB;inference=ab initio prediction:Prodigal:2.6,similar to AA sequence:UniProtKB:Q74FW6;locus_tag=NHHJEJCF_00924;product=L-threonine ammonia-lyase	Yes
854209	854622	414	ID=MGMFFAFE_00924;Parent=MGMFFAFE_00924_gene;Name=yccU;db_xref=COG:COG1832;gene=yccU;inference=ab initio prediction:Prodigal:2.6,similar to AA sequence:UniProtKB:P75874;locus_tag=MGMFFAFE_00924;product=putative protein YccU	854203	854616	414	ID=NHHJEJCF_00925;Parent=NHHJEJCF_00925_gene;Name=yccU;db_xref=COG:COG1832;gene=yccU;inference=ab initio prediction:Prodigal:2.6,similar to AA sequence:UniProtKB:P75874;locus_tag=NHHJEJCF_00925;product=putative protein YccU	Yes
854741	855157	417	ID=MGMFFAFE_00925;Parent=MGMFFAFE_00925_gene;inference=ab initio prediction:Prodigal:2.6;locus_tag=MGMFFAFE_00925;product=hypothetical protein	854735	855151	417	ID=NHHJEJCF_00926;Parent=NHHJEJCF_00926_gene;inference=ab initio prediction:Prodigal:2.6;locus_tag=NHHJEJCF_00926;product=hypothetical protein	Yes
855144	856217	1074	ID=MGMFFAFE_00926;Parent=MGMFFAFE_00926_gene;eC_number=2.1.1.-;Name=trmA;db_xref=COG:COG2265;gene=trmA;inference=ab initio prediction:Prodigal:2.6,similar to AA sequence:UniProtKB:P22038;locus_tag=MGMFFAFE_00926;product=tRNA/tmRNA (uracil-C(5))-methyltransferase	855138	856211	1074	ID=NHHJEJCF_00927;Parent=NHHJEJCF_00927_gene;eC_number=2.1.1.-;Name=trmA;db_xref=COG:COG2265;gene=trmA;inference=ab initio prediction:Prodigal:2.6,similar to AA sequence:UniProtKB:P22038;locus_tag=NHHJEJCF_00927;product=tRNA/tmRNA (uracil-C(5))-methyltransferase	Yes
[truncated: 978 more rows]

## Sheet: Suppl. Table 2B - 81-176
Supplemental Table 2B. C. jejuni 81-176 Prokka Annotations
[truncated: 1,680 more rows]
